# Supplementary material for: Quantitative Proteomics Revealed the Pharmacodynamic Network of Bugu Shengsui Decoction Promoting Osteoblast Proliferation
Source: Front Endocrinol (Lausanne). 2022 Jan 25;12:833474. doi: 10.3389/fendo.2021.833474 (PMC8822948; doi:10.3389/fendo.2021.833474)
Supplement: Supplementary file 2 [file DataSheet_1.zip]

Archive with 4 entries (4 files):
- Dataset 1.XLSX
- Dataset 2.PDF
- Dataset 3.XLSX
- Dataset summary.DOCX
