# Supplementary material for: Quantitative Proteomics Revealed the Pharmacodynamic Network of Bugu Shengsui Decoction Promoting Osteoblast Proliferation
Source: Front Endocrinol (Lausanne). 2022 Jan 25;12:833474. doi: 10.3389/fendo.2021.833474 (PMC8822948; doi:10.3389/fendo.2021.833474)
Supplement: Supplementary file 2 [file DataSheet_1.zip › Dataset 1.XLSX]

## Sheet: Cover Page
Dataset 1: The original results of all parameters in osteoporotic rats treated with different doses of Bugu Shengsui Decoction and Rhizoma Drynariae. The bone metabolism indicators’ results such as serum ALP, calcium, and phosphate are listed in “Raw Data 1”. The results of bone mineral density are presented in “Raw Data 2”. Bone tissue morphology’s results including the ratio of bone volume to t…

## Sheet: Raw Data 1
Groups	Serum ALP(U/L)									Serum calcium(mmol/L)									Serum phosphate(mmol/L)
	1	2	3	4	5	6	Average	SD	Pvalue	1	2	3	4	5	6	Average	SD	Pvalue	1	2	3	4	5	6	Average	SD	Pvalue
Ctrl	128.241	132.673	118.75	125.631	136.628	136.31	129.706	6.91543	0.000702023	2.425	2.403	2.421	2.407	2.414	2.439	2.41817	0.0131212	8.07175e-05	1.776	1.852	1.711	1.806	1.858	1.759	1.79367	0.0566416	5.68306e-05
Mod	110.304	95.165	114.957	113.56	104.567	115.622	109.029	7.91055	1	2.333	2.217	2.324	2.284	2.307	2.22	2.28083	0.0510976	1	1.547	1.47	1.579	1.497	1.317	1.55	1.49333	0.094954	1
P-Ctrl	125.286	148.501	148.415	148.314	122.83	119.294	135.44	14.3352	0.00272495	2.401	2.393	2.445	2.413	2.404	2.381	2.40617	0.0218762	0.000253394	1.655	1.631	1.718	1.711	1.711	1.677	1.68383	0.0355326	0.000976298
BGSSD-L	148.084	243.454	201.721	176.89	182.47	145.521	183.023	36.5146	0.000670193	2.397	2.412	2.387	2.358	2.365	2.357	2.37933	0.0227918	0.00153152	1.876	1.782	1.713	1.686	1.863	1.668	1.76467	0.0900748	0.000479097
BGSSD-M	135.737	199.94	205.018	160.939	202.236	166.872	178.457	28.2791	0.000174994	2.412	2.383	2.384	2.372	2.383	2.343	2.3795	0.0223137	0.00147894	1.893	1.812	1.84	1.788	1.786	1.697	1.80267	0.0652677	6.26374e-05
BGSSD-H	188.404	170.876	191.693	151.826	106.656	185.681	165.856	32.5444	0.0019608	2.389	2.374	2.345	2.383	2.363	2.354	2.368	0.0170411	0.00266947	1.699	1.767	1.696	1.681	1.67	1.689	1.70033	0.0343142	0.000520184
RD-L	199.352	93.835	91.587	106.884	84.671	122.688	116.503	42.7613	0.682681	2.364	2.356	2.348	2.343	2.357	2.347	2.3525	0.00781665	0.0068166	1.79	1.902	1.696	1.651	1.508	1.76	1.71783	0.134072	0.00740058
RD-M	151.72	110.295	89.432	111.95	74.109	80.143	102.942	28.454	0.62456	2.383	2.364	2.329	2.387	2.35	2.34	2.35883	0.0233531	0.00676218	1.738	1.741	1.848	2.249	1.64	1.857	1.8455	0.213381	0.00415295
RD-H	81.742	153.84	103.968	83.583	67.609	95.619	97.7268	30.1819	0.395756	2.397	2.383	2.319	2.303	2.359	2.34	2.35017	0.036466	0.022108	1.933	1.981	1.962	1.597	1.723	1.735	1.82183	0.158238	0.00142048

## Sheet: Raw Data 2
Groups	BMD(mg·ccm-1)
	1	2	3	4	5	6	Average	SD	Pvalue
Ctrl	0.218	0.197	0.204	0.181	0.188	0.182	0.195	0.0143388	0.000140099
Mod	0.163	0.166	0.154	0.149	0.156	0.151	0.1565	0.00671565	1
P-Ctrl	0.174	0.192	0.181	0.189	0.19	0.211	0.1895	0.012502	0.000199438
BGSSD-L	0.181	0.164	0.169	0.181	0.176	0.161	0.172	0.00862554	0.00598946
BGSSD-M	0.168	0.176	0.182	0.179	0.172	0.172	0.174833	0.00515429	0.000345229
BGSSD-H	0.178	0.184	0.181	0.182	0.182	0.184	0.181833	0.0022286	5.22001e-06
RD-L	0.186	0.184	0.18	0.181	0.177	0.179	0.181167	0.0033116	1.09177e-05
RD-M	0.2	0.17	0.184	0.181	0.186	0.173	0.182333	0.0106708	0.000522634
RD-H	0.173	0.161	0.164	0.191	0.192	0.189	0.178333	0.0141091	0.00651924

## Sheet: Raw Data 3
Groups	BV/TV(%)									Tb.N(mm-1)									Tb.Th(mm)									Tb.Sp(mm)									SMI
	1	2	3	4	5	6	Average	SD	Pvalue	1	2	3	4	5	6	Average	SD	Pvalue	1	2	3	4	5	6	Average	SD	Pvalue	1	2	3	4	5	6	Average	SD	Pvalue	1	2	3	4	5	6	Average	SD	Pvalue
Ctrl	23.0187	20.1585	19.0239	17.2678	18.5349	22.8228	20.1378	2.3476	1.32309e-05	2.6382	2.43864	2.35516	2.31428	2.27952	2.88187	2.48461	0.232959	1.86999e-05	0.08176	0.08266	0.08078	0.0808	0.08131	0.088	0.0825517	0.00275941	0.000870692	0.3393	0.43895	0.39651	0.43893	0.35361	0.42916	0.39941	0.0441125	7.66605e-05	1.54818	1.56455	1.71572	1.80804	1.79592	1.57048	1.66715	0.120678	0.000133471
Mod	11.902	8.02927	9.84469	11.2087	4.96404	8.28456	9.03887	2.51982	1	1.53722	1.03539	1.35676	1.498	1.49616	0.77478	1.28305	0.310267	1	0.07336	0.07442	0.06511	0.07743	0.07492	0.07256	0.0729667	0.00419276	1	0.73169	0.94395	1.17055	0.84137	0.67703	1.02008	0.897445	0.184927	1	2.0486	2.13971	2.54549	2.17772	2.07096	2.36597	2.22474	0.19336	1
P-Ctrl	14.2607	14.8167	14.9215	14.0201	21.3569	14.0329	15.5681	2.86201	0.00184562	1.88519	2.10288	2.099	2.0028	2.94184	2.04011	2.17864	0.382303	0.00122464	0.07565	0.07046	0.07109	0.07	0.07321	0.06879	0.0715333	0.00248933	0.487992	0.3856	0.44193	0.32319	0.36252	0.37371	0.35411	0.37351	0.0396402	4.8246e-05	2.06891	1.95017	2.05259	1.44775	1.77771	2.12463	1.90363	0.254635	0.0336708
BGSSD-L	13.9061	13.8057	11.3994	12.8952	10.8251	11.1168	12.3247	1.38447	0.0188136	1.79649	1.9018	1.65345	1.56875	1.44077	1.40813	1.62823	0.195403	0.0438107	0.07741	0.07259	0.08115	0.0822	0.08074	0.07895	0.07884	0.003503	0.0250238	0.68507	0.78622	0.86463	0.63128	0.85144	0.79359	0.768705	0.0925777	0.158279	1.95272	2.06586	2.03578	1.95179	2.12882	1.99054	2.02092	0.0696218	0.0354892
BGSSD-M	13.6966	13.8969	14.2649	14.4425	13.6904	13.3333	13.8874	0.408162	0.000904444	1.8889	1.86026	1.84144	1.85269	1.77073	1.62596	1.80666	0.0968589	0.00274809	0.0747	0.07584	0.07747	0.07795	0.07732	0.082	0.0775467	0.00249272	0.0442586	0.55894	0.57093	0.66937	0.72309	0.52391	0.66128	0.61792	0.0776048	0.00661295	1.92642	1.92387	2.2625	1.87624	1.96772	1.97315	1.98832	0.138836	0.0352772
BGSSD-H	17.7008	12.4743	12.813	13.5064	16.369	10.6146	13.913	2.63454	0.00835979	2.25853	1.65603	1.62178	1.62642	2.0715	1.25163	1.74765	0.36079	0.0378581	0.07837	0.07533	0.07901	0.08304	0.07902	0.08481	0.07993	0.00342796	0.0103425	0.71738	0.57453	0.91463	0.72647	0.47499	0.87302	0.713503	0.168691	0.102048	1.61089	2.05148	1.75362	1.81649	1.73735	1.99781	1.82794	0.167211	0.00347333
RD-L	9.60968	13.3034	9.21203	9.0135	14.2586	10.0667	10.9107	2.27258	0.206411	1.29157	1.75162	1.1738	1.1794	1.65136	1.41662	1.41073	0.244128	0.446651	0.07535	0.0744	0.07595	0.07848	0.07642	0.08634	0.0778233	0.00438817	0.0784211	0.49531	0.63139	0.74044	0.79237	0.6184	0.95738	0.705882	0.160915	0.0846201	1.99505	1.89449	2.16014	2.08959	2.06999	2.03618	2.04091	0.0905489	0.0611423
RD-M	15.4504	14.0449	11.7785	19.2583	16.9648	6.10811	13.9342	4.59862	0.0452651	1.77061	1.72314	1.51697	2.11458	2.12631	1.54615	1.79963	0.267116	0.0114312	0.08726	0.08151	0.07764	0.09107	0.07979	0.08456	0.0836383	0.00499029	0.00247586	0.63774	0.53889	0.66275	0.39745	0.57944	0.74199	0.593043	0.118673	0.00684677	1.91017	2.03685	2.02729	1.77771	1.75078	2.2963	1.96652	0.201376	0.0469165
RD-H	12.9412	12.5252	11.6947	17.4542	15.5239	14.8737	14.1688	2.16595	0.00359187	1.66242	1.67936	1.53593	1.93863	1.9436	1.6118	1.72862	0.171992	0.0117082	0.07785	0.07458	0.07614	0.09003	0.07987	0.09228	0.0817917	0.00749739	0.0305719	0.61594	0.5277	0.65464	0.52559	0.47344	0.65552	0.575472	0.0768034	0.00278123	1.98953	2.03023	2.1526	1.87027	1.80699	1.87708	1.95445	0.127321	0.0169637

## Sheet: Raw Data 4
Groups	Elastic Modulus(GPa)									Maximum Load(N)									Bending Sthrength(Mpa)
	1	2	3	4	5	6	Average	SD	Pvalue	1	2	3	4	5	6	Average	SD	Pvalue	1	2	3	4	5	6	Average	SD	Pvalue
Ctrl	6.76	8.58	5.73	5.83	6.01	6.13	6.50667	1.0782	0.0366053	105.24	112.92	121.64	105.89	112.18	111.29	111.527	5.93292	0.000355974	198.81	209.07	187.84	209.64	177.38	177.93	193.445	14.5974	0.312185
Mod	5.6	5.7	5.72	5.3	5.15	4.91	5.39667	0.330131	1	92.45	97.19	94.13	89.53	101.5	98.81	95.6017	4.39478	1	190.87	169.05	194.3	167.59	194.53	193.43	184.962	12.9641	1
P-Ctrl	7.5	5.54	5.69	6.89	5.94	5.93	6.24833	0.773083	0.0324495	90.55	102.89	92.76	116.3	122.03	135.84	110.062	17.7661	0.08171	165.78	164.5	137.62	166.8	134.37	164.16	155.538	15.2021	0.00478918
BGSSD-L	5.88	6.52	6.14	7.69	6.53	5.4	6.36	0.777663	0.0190197	106.85	78.9	82.45	86.7	84.9	85.38	87.53	9.85671	0.0968528	164.01	169.97	149.46	188.75	192.81	153.27	169.712	17.9389	0.122353
BGSSD-M	6.2	6.34	8.27	6.42	7.11	5.82	6.69333	0.879219	0.00697975	111.48	145.88	97.26	89.3	106.79	93.54	107.375	20.5925	0.200779	175.05	148.34	173.28	168.44	193.58	148.15	167.807	17.3921	0.0814649
BGSSD-H	5.58	4.01	6.41	7.68	4.26	7.49	5.905	1.56975	0.455574	83.89	109.17	102.89	80.06	117.37	92.55	97.655	14.6547	0.74913	152.07	164.99	175.9	158.83	212.77	176.33	173.482	21.4605	0.288258
RD-L	7.01	8.47	6.9	6.49	8.71	5.94	7.25333	1.10397	0.00274411	104.84	94.22	93.86	96.3	102.95	109.06	100.205	6.30488	0.173062	238.09	173.88	181.32	170.15	167.87	219.48	191.798	29.6016	0.615585
RD-M	6.14	5.36	5.43	6.74	5.94	6.85	6.07667	0.631274	0.0414713	85.35	100.06	97.06	103.25	116.99	87.67	98.3967	11.4813	0.589841	167.62	148.45	175.15	138.63	190.62	177.5	166.328	19.397	0.0789148
RD-H	6.22	5.65	5.58	8.05	8.55	6.53	6.76333	1.25197	0.027158	91.92	98.86	96.09	85.07	90.13	91.5	92.2617	4.79906	0.237234	171.67	174.02	227.78	181.36	141.41	169.18	177.57	28.1452	0.571966
