# Supplementary material for: Quantitative Proteomics Revealed the Pharmacodynamic Network of Bugu Shengsui Decoction Promoting Osteoblast Proliferation
Source: Front Endocrinol (Lausanne). 2022 Jan 25;12:833474. doi: 10.3389/fendo.2021.833474 (PMC8822948; doi:10.3389/fendo.2021.833474)
Supplement: Supplementary file 2 [file DataSheet_1.zip › Dataset 3.XLSX]

## Sheet: Cover Page
Dataset 3: The list of differential proteins of specific pharmacodynamic network affected by BGSSD identified through quantitative proteomics experiments. The list contains protein original results of three replicates in “Raw Data1”, “Raw Data2”, and “Raw Data3”. The ratios (Light vs Heavy) of proteins from all the three templates are listed in “Selected Data”, and the average quantitative ratios…

## Sheet: Raw Data1
ID	Description	Symbol	mr_LH.set_1	mr_LM.set_1	mr_HM.set_1	lr_LH.set_1	lr_LM.set_1	lr_HM.set_1	sd_LH.set_1	sd_LM.set_1	sd_GM.set_1	mean_LH.set_1	mean_LM.set_1	mean_HM.set_1	noqp.set_1	run	charge	segment
Q9CR57	Rpl14 60S ribosomal protein L14	Rpl14	0.07	0	1.08	0.85	0.92	0.52	0	0	0	0.07	NaN	1.08	2	1	2	1
P0C0S6	H2afz Histone H2A.Z	H2afz	0.11	0.56	2.32	0.12	0.48	2.34	0.15	0.01	1.78	0.17	0.56	3.02	3	1	234	1
Q3THW5	H2afv Histone H2A.V	H2afv	0.11	0.56	2.32	0.12	0.48	2.34	0.15	0.01	1.78	0.17	0.56	3.02	3	1	234	1
O55022	Pgrmc1 Membrane-associated progesterone receptor componen	Pgrmc1	0.14	0	0	0	0	0	0	0	0	0.14	NaN	NaN	1	1	3	1
E9PWQ3	Col6a3 Protein Col6a3	Col6a3	0.15	0.78	1.16	0	0	0.64	0.18	0	0	0.22	0.78	1.16	4	1	23	1
P08074	Cbr2 Carbonyl reductase	Cbr2	0.17	0.32	1.9	0.18	0.36	2.07	0	0	0	0.17	0.32	1.9	1	1	3	1
P20152	Vim Vimentin	Vim	0.17	0.51	2.23	0.16	0.46	1.89	2.37	0.31	1.21	0.71	0.61	2.32	45	1	2345	1
Q61990	Pcbp2 Poly(rC)-binding protein 2	Pcbp2	0.17	0	1.92	0.09	0	0.94	0	0	0	0.17	NaN	1.92	2	1	23	1
P26041	Msn Moesin	Msn	0.18	0.44	2.05	0.19	0.4	1.8	0	0.07	0.16	0.18	0.44	2.05	3	1	23	1
Q04857	Col6a1 Collagen alpha-1(VI) chain	Col6a1	0.2	0.46	1.96	0.12	0.21	1.77	0.04	0.04	0.04	0.21	0.46	1.94	4	1	3	1
Q6GSS7	Hist2h2aa2 Histone H2A type 2-A	Hist2h2aa2	0.2	0.49	2.3	0.21	0.48	2	0.11	0.06	0.4	0.2	0.5	2.15	4	1	24	1
Q8VDD5	Myh9 Myosin-9	Myh9	0.2	0.44	2.08	0.18	0.39	1.68	0.18	0.11	0.81	0.26	0.47	2.06	23	1	234	1
Q8BFU2	Hist3h2a Histone H2A type 3	Hist3h2a	0.21	0.49	2.3	0.21	0.5	2.3	0.55	0.1	0.81	0.48	0.54	1.85	5	1	234	1
Q8CGP4	Hist1h2aa Histone H2A	Hist1h2aa	0.21	0.48	2.3	0.21	0.49	2.3	0.72	0.14	1.05	0.62	0.55	1.71	3	1	23	1
Q8R1M2	H2afj Histone H2A.J	H2afj	0.21	0.49	2.3	0.21	0.5	2.3	0.55	0.1	0.81	0.48	0.54	1.85	5	1	234	1
P08113	Hsp90b1 Endoplasmin	Hsp90b1	0.23	0.62	2.01	0.22	0.58	1.99	0.18	0.08	0.94	0.33	0.65	1.92	4	1	23	1
P09405	Ncl Nucleolin	Ncl	0.23	0	0	0.16	0	0	0.23	0	0	0.23	NaN	NaN	2	1	34	1
P62806	Hist4h4 Histone H4	Hist4h4	0.23	0.59	3.15	0.1	0.28	3.03	0	0	0.66	0.23	0.59	3.15	2	1	3	1
P63001	Rac1 Ras-related C3 botulinum toxin substrate 1	Rac1	0.24	0.24	0.85	0.24	0.25	0.9	0	0	0	0.24	0.24	0.85	1	1	3	1
Q91V61	Sfxn3 Sideroflexin-3	Sfxn3	0.24	0.63	1.78	0	0.3	0.81	0	0	0	0.24	0.63	1.78	2	1	2	1
Q922Q8	Lrrc59 Leucine-rich repeat-containing protein 59	Lrrc59	0.24	0.58	2.47	0.24	0.6	2.44	0.02	0.02	0.13	0.24	0.58	2.47	2	1	23	1
P09411	Pgk1 Phosphoglycerate kinase 1	Pgk1	0.26	0.64	2.32	0.26	0.57	2.05	0.03	0.22	0.78	0.26	0.64	2.32	2	1	23	1
Q9QXT0	Cnpy2 Protein canopy homolog 2	Cnpy2	0.26	0.55	1.47	0.29	0.46	1.4	0.17	0.16	0.46	0.29	0.5	1.66	4	1	234	1
Q64475	Hist1h2bb Histone H2B type 1-B	Hist1h2bb	0.27	0.55	1.56	0.3	0.53	1.28	2.42	0.31	0.87	1.27	0.68	1.56	7	1	23	1
Q8CGP1	Hist1h2bk Histone H2B type 1-K	Hist1h2bk	0.27	0.55	1.56	0.3	0.53	1.28	2.42	0.31	0.87	1.27	0.68	1.56	7	1	23	1
Q8CGP2	Hist1h2bp Histone H2B type 1-P	Hist1h2bp	0.27	0.55	1.56	0.3	0.53	1.28	2.42	0.31	0.87	1.27	0.68	1.56	7	1	23	1
P35700	Prdx1 Peroxiredoxin-1	Prdx1	0.28	0.5	1.4	0.27	0.52	1.7	0.18	0.07	0.41	0.39	0.51	1.4	5	1	234	1
P16045	Lgals1 Galectin-1	Lgals1	0.29	0.59	1.7	0.35	0.58	1.54	0.21	0.01	0.43	0.32	0.59	1.6	5	1	234	1
Q9Z247	Fkbp9 Peptidyl-prolyl cis-trans isomerase FKBP9	Fkbp9	0.29	0.54	1.68	0.18	0.46	1.59	0.13	0	0.33	0.29	0.54	1.68	2	1	23	1
P61979	Hnrnpk Heterogeneous nuclear ribonucleoprotein K	Hnrnpk	0.3	0.55	1.62	0.28	0.52	1.32	0.12	6.47	0.79	0.3	3.42	1.69	5	1	34	1
Q8QZT1	Acat1 Acetyl-CoA acetyltransferase, mitochondrial	Acat1	0.3	0	0	0.27	0	0	0	0	0	0.3	NaN	NaN	1	1	3	1
O35129	Phb2 Prohibitin-2	Phb2	0.31	0.4	1.6	0.16	0.52	1.5	0.03	0	0.54	0.31	0.4	1.6	2	1	3	1
P60335	Pcbp1 Poly(rC)-binding protein 1	Pcbp1	0.32	0.53	1.58	0.31	0.48	1.55	0.11	0.09	0.54	0.35	0.54	1.71	5	1	23	1
P63028	Tpt1 Translationally-controlled tumor protein	Tpt1	0.32	0.38	1.57	0.29	0.42	1.33	0	0.06	0	0.32	0.38	1.57	2	1	23	1
Q60847	Col12a1 Collagen alpha-1(XII) chain	Col12a1	0.32	0.67	2.24	0.29	0.61	2.11	0	0	0	0.32	0.67	2.24	1	1	2	1
Q9WVA4	Tagln2 Transgelin-2	Tagln2	0.32	0.38	1.5	0.31	0.41	1.51	0.12	0.06	1.28	0.27	0.39	2.14	5	1	23	1
Q68FD5	Cltc Clathrin heavy chain 1	Cltc	0.33	0.52	1.62	0.34	0.53	1.58	0.1	0.01	0.42	0.33	0.52	1.62	2	1	3	1
O35737	Hnrnph1 Heterogeneous nuclear ribonucleoprotein H	Hnrnph1	0.34	0	1.17	0	0	0.55	0.39	0	0	0.34	NaN	1.17	2	1	23	1
P51150	Rab7a Ras-related protein Rab-7a	Rab7a	0.34	0.71	2.17	0.34	0.36	1	0.01	0	0	0.34	0.71	2.17	2	1	23	1
P53026	Rpl10a 60S ribosomal protein L10a	Rpl10a	0.34	0.58	1.72	0.36	0.6	1.66	0	0	0.16	0.34	0.58	1.72	2	1	23	1
P97351	Rps3a 40S ribosomal protein S3a	Rps3a	0.34	0.57	0.84	0.49	0.51	0.76	0.11	0.05	0.39	0.34	0.56	1.01	4	1	34	1
Q01149	Col1a2 Collagen alpha-2(I) chain	Col1a2	0.34	0.57	1.72	0.22	0.54	1.89	0.26	0.11	1.28	0.42	0.56	1.93	7	1	234	1
Q64727	Vcl Vinculin	Vcl	0.34	0.45	1.18	0.3	0.41	1.19	0.1	0.06	0.38	0.33	0.42	1.13	9	1	234	1
Q9QXS1	Plec Plectin	Plec	0.34	0.57	1.48	0.28	0.57	1.5	0.23	0.22	0.28	0.37	0.59	1.42	11	1	234	1
P17751	Tpi1 Triosephosphate isomerase	Tpi1	0.36	0.5	1.44	0.36	0.5	1.42	0.01	0.01	0.04	0.36	0.5	1.44	2	1	23	1
P51881	Slc25a5 ADP/ATP translocase 2	Slc25a5	0.36	0.65	0	0.37	0.64	0	0	0	0	0.36	0.65	NaN	1	1	3	1
P60710	Actb Actin, cytoplasmic 1	Actb	0.36	0.6	1.4	0.3	0.57	1.5	1.23	0.18	0.86	0.8	0.65	1.54	33	1	2345	1
P68369	Tuba1a Tubulin alpha-1A chain	Tuba1a	0.36	0.55	1.54	0.34	0.54	1.5	0.19	0.08	0.76	0.43	0.54	1.63	17	1	234	1
P68433	Hist1h3i Histone H3.1	Hist1h3i	0.37	0.51	1.09	0.2	0.44	1.09	0.24	0.1	0.67	0.37	0.51	1.46	3	1	34	1
P84244	H3f3b Histone H3.3	H3f3b	0.37	0.51	1.09	0.2	0.44	1.09	0.24	0.1	0.67	0.37	0.51	1.46	3	1	34	1
Q03265	Atp5a1 ATP synthase subunit alpha, mitochondrial	Atp5a1	0.37	0.7	2.01	0.29	0.68	1.94	0.2	0.24	0.55	0.42	0.64	1.95	10	1	234	1
P10107	Anxa1 Annexin A1	Anxa1	0.38	0.48	1.27	0.39	0.44	1.19	0.3	0.41	0.32	0.46	0.61	1.33	13	1	234	1
P27773	Pdia3 Protein disulfide-isomerase A3	Pdia3	0.38	0.66	1.94	0.36	0.61	1.85	0.21	0.14	0.73	0.43	0.65	1.89	15	1	234	1
Q9D0K2	Oxct1 Succinyl-CoA:3-ketoacid coenzyme A transferase 1,	Oxct1	0.38	0.68	1.41	0.25	0.34	1.47	0.18	0	0	0.38	0.68	1.41	2	1	23	1
P11499	Hsp90ab1 Heat shock protein HSP 90-beta	Hsp90ab1	0.39	0.53	1.55	0.38	0.47	1.48	0.17	0.08	0.36	0.35	0.52	1.4	6	1	34	1
P80318	Cct3 T-complex protein 1 subunit gamma	Cct3	0.39	0.65	1.8	0.31	0.6	1.57	0.13	0.08	0.21	0.39	0.65	1.8	3	1	34	1
P54071	Idh2 Isocitrate dehydrogenase	Idh2	0.4	0.65	1.52	0.46	0.68	1.52	0	0	0.28	0.4	0.65	1.52	2	1	3	1
Q76MZ3	Ppp2r1a Serine/threonine-protein phosphatase 2A 65 kDa reg	Ppp2r1a	0.4	0.74	2.18	0.36	0.71	2.01	0	0	0	0.4	0.74	2.18	1	1	2	1
Q9CZU6	Cs Citrate synthase, mitochondrial	Cs	0.4	0.69	1.54	0.41	0.67	1.53	0.16	0.04	0.14	0.35	0.67	1.6	4	1	23	1
P56480	Atp5b ATP synthase subunit beta, mitochondrial	Atp5b	0.41	0.8	1.29	0.45	0.74	1.18	0.27	0.12	0.6	0.48	0.77	1.53	21	1	234	1
P68368	Tuba4a Tubulin alpha-4A chain	Tuba4a	0.41	0.55	1.26	0.37	0.54	1.27	0.14	0.09	0.56	0.38	0.54	1.52	9	1	234	1
Q9DB20	Atp5o ATP synthase subunit O, mitochondrial	Atp5o	0.41	0.69	1.77	0.43	0.67	1.61	0.07	0.02	0.25	0.42	0.69	1.75	3	1	23	1
Q9Z204	Hnrnpc Heterogeneous nuclear ribonucleoproteins C1/C2	Hnrnpc	0.41	0.64	1.99	0.38	0.62	1.94	0.18	0.11	1.34	0.41	0.64	1.99	2	1	3	1
P07356	Anxa2 Annexin A2	Anxa2	0.42	0.56	1.5	0.42	0.57	1.53	0.16	0.08	0.33	0.42	0.57	1.47	8	1	23	1
Q05816	Fabp5 Fatty acid-binding protein, epidermal	Fabp5	0.42	0.42	1	0.22	0.44	0.96	0	0.03	0.01	0.42	0.42	1	2	1	23	1
P10854	Hist1h2bm Histone H2B type 1-M	Hist1h2bm	0.43	0.61	1.27	0.41	0.56	1.06	2.07	0.29	0.88	1.38	0.71	1.35	10	1	234	1
P17182	Eno1 Alpha-enolase	Eno1	0.43	0.59	1.66	0.28	0.59	1.45	0.35	0.08	0.59	0.54	0.59	1.52	12	1	234	1
P20029	Hspa5 78 kDa glucose-regulated protein	Hspa5	0.43	0.74	1.74	0.42	0.7	1.61	0.23	0.28	0.41	0.45	0.85	1.77	18	1	234	1
P63017	Hspa8 Heat shock cognate 71 kDa protein	Hspa8	0.43	0.68	1.54	0.44	0.64	1.29	0.46	0.11	0.54	0.55	0.66	1.44	19	1	234	1
Q60932	Vdac1 Voltage-dependent anion-selective channel protein	Vdac1	0.43	0.67	1.58	0.42	0.66	1.59	0.29	0.22	0.71	0.57	0.58	1.31	4	1	234	1
Q64525	Hist2h2bb Histone H2B type 2-B	Hist2h2bb	0.43	0.61	1.27	0.41	0.56	1.06	2.07	0.29	0.88	1.38	0.71	1.35	10	1	234	1
Q9DCN2	Cyb5r3 NADH-cytochrome b5 reductase 3	Cyb5r3	0.43	0.61	1.26	0.43	0.61	1.21	0.47	0.13	0.39	0.69	0.64	1.13	3	1	23	1
P14206	Rpsa 40S ribosomal protein SA	Rpsa	0.44	0.53	1.42	0.46	0.54	0.66	0.3	0.05	0.16	0.5	0.53	1.42	4	1	23	1
P48678	Lmna Prelamin-A/C	Lmna	0.44	0.68	1.73	0.28	0.6	1.44	0.29	0.14	0.89	0.43	0.7	1.97	13	1	235	1
Q61553	Fscn1 Fascin	Fscn1	0.44	0.52	1.27	0.44	0.53	1.21	0.08	0.02	0.04	0.47	0.52	1.27	3	1	3	1
Q8BMS1	Hadha Trifunctional enzyme subunit alpha, mitochondrial	Hadha	0.44	0.69	1.66	0.4	0.67	1.66	0.07	0.03	0.23	0.44	0.69	1.66	2	1	23	1
P35979	Rpl12 60S ribosomal protein L12	Rpl12	0.45	0.63	1.1	0.46	0.62	1.09	0.26	0.13	0.46	0.56	0.64	1.3	5	1	23	1
P58771	Tpm1 Tropomyosin alpha-1 chain	Tpm1	0.45	0.59	1.25	0.45	0.57	1.17	0.19	0.01	0.38	0.38	0.59	1.38	5	1	234	1
P62737	Acta2 Actin, aortic smooth muscle	Acta2	0.45	0.6	1.46	0.41	0.57	1.4	0.64	0.15	0.77	0.66	0.62	1.56	25	1	2345	1
Q02788	Col6a2 Collagen alpha-2(VI) chain	Col6a2	0.45	0	0	0.47	0	0	0	0	0	0.45	NaN	NaN	1	1	3	1
O88207	Col5a1 Collagen alpha-1(V) chain	Col5a1	0.46	0.54	1	0.24	0.54	1	0	0.1	0.06	0.46	0.54	1	2	1	3	1
P09103	P4hb Protein disulfide-isomerase	P4hb	0.46	0.63	1.61	0.37	0.58	1.58	0.16	0.08	0.45	0.48	0.62	1.65	7	1	234	1
P18760	Cfl1 Cofilin-1	Cfl1	0.46	0.52	1.21	0.44	0.53	1.21	0.08	0.03	0.33	0.42	0.53	1.19	4	1	23	1
Q922R8	Pdia6 Protein disulfide-isomerase A6	Pdia6	0.46	0.56	1.8	0.24	0.53	1.67	0.3	0.1	1.05	0.46	0.56	1.8	3	1	34	1
P16110	Lgals3 Galectin-3	Lgals3	0.47	0.69	1.54	0.44	0.68	1.5	0	0	0	0.47	0.69	1.54	1	1	3	1
P62264	Rps14 40S ribosomal protein S14	Rps14	0.47	0.58	1.24	0.48	0.58	1.19	0	0	0	0.47	0.58	1.24	1	1	4	1
P16858	Gapdh Glyceraldehyde-3-phosphate dehydrogenase	Gapdh	0.48	0.58	1.25	0.46	0.59	1.25	0.43	0.1	0.43	0.54	0.59	1.33	11	1	234	1
P38647	Hspa9 Stress-70 protein, mitochondrial	Hspa9	0.48	0.72	1.59	0.4	0.69	1.4	0.28	0.11	0.64	0.54	0.73	1.67	6	1	234	1
P70333	Hnrnph2 Heterogeneous nuclear ribonucleoprotein H2	Hnrnph2	0.48	0.64	1.46	0.49	0.64	1.37	0.31	0.3	0.28	0.48	0.64	1.46	2	1	23	1
P26039	Tln1 Talin-1	Tln1	0.49	0.64	1.16	0.4	0.57	1.13	0.26	0.1	0.46	0.54	0.59	1.25	8	1	234	1
D3YYI5	Gm7293 Glyceraldehyde-3-phosphate dehydrogenase	Gm7293	0.5	0.64	1.36	0.46	0.63	1.34	0.11	0.05	0.25	0.47	0.63	1.43	4	1	234	1
D3Z2H9	Tpm3-rs7 Uncharacterized protein	Tpm3-rs7	0.5	0.6	1.2	0.48	0.6	1.18	0.24	0.11	0.43	0.55	0.65	1.31	4	1	234	1
P52480	Pkm Pyruvate kinase isozymes M1/M2	Pkm	0.5	0.66	0.91	0.52	0.57	0.9	0.34	0.13	0.45	0.61	0.67	1.1	8	1	234	1
P62830	Rpl23 60S ribosomal protein L23	Rpl23	0.5	0.67	1.11	0.5	0.62	1.07	0.29	0.19	0.19	0.67	0.72	1.15	4	1	234	1
P67778	Phb Prohibitin	Phb	0.5	0.75	1.64	0.5	0.74	1.49	0	0	0	0.5	0.75	1.64	1	1	3	1
Q91W90	Txndc5 Thioredoxin domain-containing protein 5	Txndc5	0.5	0.67	1.44	0.5	0.68	1.39	0.15	0.1	0.28	0.5	0.67	1.44	2	1	2	1
Q91YQ5	Rpn1 Dolichyl-diphosphooligosaccharide--protein glycosy	Rpn1	0.5	0.71	1.44	0.5	0.71	1.4	0.16	0.04	0.4	0.53	0.73	1.46	3	1	23	1
Q91ZX7	Lrp1 Prolow-density lipoprotein receptor-related protei	Lrp1	0.5	0.7	1.14	0.51	0.74	0.66	0.04	0.23	0	0.5	0.7	1.14	2	1	3	1
Q60605	Myl6 Myosin light polypeptide 6	Myl6	0.51	0.59	1.14	0.54	0.59	1.02	0.53	0.11	0.45	0.85	0.66	0.97	5	1	234	1
E9Q3T0	Gm10073 Uncharacterized protein	Gm10073	0.52	1.09	1.8	0.52	0.79	1.45	0.22	0	0	0.52	1.09	1.8	2	1	23	1
E9Q616	Ahnak Protein Ahnak	Ahnak	0.52	0.58	1.27	0.45	0.55	1.25	0.28	0.17	0.42	0.58	0.61	1.28	38	1	234	1
P11983	Tcp1 T-complex protein 1 subunit alpha	Tcp1	0.52	0.7	1.42	0.42	0.58	1.36	0	0	0.01	0.52	0.7	1.42	2	1	23	1
P80316	Cct5 T-complex protein 1 subunit epsilon	Cct5	0.52	0.79	1.17	0.55	0.72	1.21	0	0.27	0.05	0.52	0.79	1.17	2	1	3	1
Q8R081	Hnrnpl Heterogeneous nuclear ribonucleoprotein L	Hnrnpl	0.52	0.76	1.52	0.49	0.74	1.48	0.06	0.01	0.27	0.52	0.76	1.52	2	1	3	1
P43277	Hist1h1d Histone H1.3	Hist1h1d	0.53	0.56	1.11	0.48	0.55	1.11	0.16	0.07	0.41	0.51	0.54	1.22	7	1	23	1
P99024	Tubb5 Tubulin beta-5 chain	Tubb5	0.53	0.55	1.17	0.47	0.54	1.14	0.15	0.09	0.29	0.52	0.55	1.21	12	1	234	1
Q7TMM9	Tubb2a Tubulin beta-2A chain	Tubb2a	0.53	0.58	1.11	0.52	0.56	1.02	0.18	0.09	0.34	0.54	0.56	1.17	9	1	23	1
Q8BTM8	Flna Filamin-A	Flna	0.53	0.58	1.25	0.43	0.54	1.12	0.26	0.15	0.54	0.57	0.61	1.21	15	1	234	1
Q99PL5	Rrbp1 Ribosome-binding protein 1	Rrbp1	0.53	0.88	0.96	0.44	0.44	0.48	0.52	0	0	0.53	0.88	0.96	2	1	3	1
Q9CWJ9	Atic Bifunctional purine biosynthesis protein PURH	Atic	0.53	0.61	1.06	0.64	0.66	1.02	0	0	0.11	0.53	0.61	1.06	2	1	23	1
Q9R0P3	Esd S-formylglutathione hydrolase	Esd	0.53	0.82	1.48	0	0.76	1.19	0.08	0.06	0.32	0.53	0.82	1.48	3	1	3	1
E9PZF0	Gm20390 Nucleoside diphosphate kinase A	Gm20390	0.54	0.58	1.29	0.4	0.55	1.26	0.28	0.07	0.42	0.57	0.59	1.27	4	1	234	1
P14115	Rpl27a 60S ribosomal protein L27a	Rpl27a	0.54	0.62	0.94	0.56	0.31	0.46	0	0	0	0.54	0.62	0.94	2	1	34	1
P15532	Nme1 Nucleoside diphosphate kinase A	Nme1	0.54	0.58	1.29	0.4	0.55	1.26	0.28	0.07	0.42	0.57	0.59	1.27	4	1	234	1
P50580	Pa2g4 Proliferation-associated protein 2G4	Pa2g4	0.54	0.62	1.17	0.54	0.62	1.13	0	0	0	0.54	0.62	1.17	1	1	2	1
P68372	Tubb4b Tubulin beta-4B chain	Tubb4b	0.54	0.55	1.11	0.52	0.56	1.02	0.18	0.09	0.33	0.56	0.56	1.16	11	1	234	1
O08553	Dpysl2 Dihydropyrimidinase-related protein 2	Dpysl2	0.55	0.54	0.96	0.55	0.54	0.93	0.43	0.14	0.54	0.64	0.53	1.06	4	1	3	1
P43274	Hist1h1e Histone H1.4	Hist1h1e	0.55	0.59	1.11	0.48	0.58	1.11	0.16	0.09	0.41	0.53	0.57	1.22	7	1	23	1
P48036	Anxa5 Annexin A5	Anxa5	0.55	0.43	1.08	0.46	0.47	1.07	0	0	0.42	0.55	0.43	1.08	2	1	3	1
P99029	Prdx5 Peroxiredoxin-5, mitochondrial	Prdx5	0.55	0.62	1.15	0.54	0.62	1.14	0.12	0.11	0.06	0.55	0.62	1.15	2	1	23	1
Q9D8N0	Eef1g Elongation factor 1-gamma	Eef1g	0.55	0.64	1.25	0.53	0.65	1.2	0.09	0.01	0.18	0.55	0.64	1.25	2	1	3	1
Q9DBJ1	Pgam1 Phosphoglycerate mutase 1	Pgam1	0.55	0.63	1.12	0.51	0.6	1.1	0.3	0.16	0.66	0.62	0.63	1.3	8	1	234	1
E9Q1N8	Rps2-ps5 Uncharacterized protein	Rps2-ps5	0.57	0.66	1.18	0.53	0.66	1.17	0.13	0.02	0.32	0.6	0.66	1.18	3	1	23	1
P10630	Eif4a2 Eukaryotic initiation factor 4A-II	Eif4a2	0.57	0.68	1.19	0.58	0.7	1.21	0.05	0.02	0.08	0.57	0.68	1.19	2	1	34	1
P11087	Col1a1 Collagen alpha-1(I) chain	Col1a1	0.57	0.57	1.5	0.21	0.55	1.41	0.49	0.12	0.49	0.66	0.58	1.51	15	1	234	1
P25444	Rps2 40S ribosomal protein S2	Rps2	0.57	0.66	1.18	0.53	0.66	1.17	0.13	0.02	0.32	0.6	0.66	1.18	3	1	23	1
P60843	Eif4a1 Eukaryotic initiation factor 4A-I	Eif4a1	0.57	0.68	1.19	0.58	0.7	1.21	0.05	0.02	0.08	0.57	0.68	1.19	2	1	34	1
P63323	Rps12 40S ribosomal protein S12	Rps12	0.57	0.74	1.33	0.51	0.69	1.29	0	0	0	0.57	0.74	1.33	1	1	3	1
Q02053	Uba1 Ubiquitin-like modifier-activating enzyme 1	Uba1	0.57	0.71	1.56	0.39	0.63	1.51	0.23	0	0.43	0.57	0.71	1.43	3	1	23	1
Q9R0P5	Dstn Destrin	Dstn	0.57	0.48	0.98	0.46	0.47	0.92	0.16	0.02	0.19	0.57	0.48	0.94	3	1	23	1
P68134	Acta1 Actin, alpha skeletal muscle	Acta1	0.58	0.67	1.17	0.58	0.66	1.17	0.74	0.16	0.89	0.88	0.68	1.41	16	1	2345	1
Q64433	Hspe1 10 kDa heat shock protein, mitochondrial	Hspe1	0.59	0.81	1.41	0.57	0.81	1.42	0.15	0.09	0.35	0.52	0.78	1.61	3	1	23	1
Q8VEK3	Hnrnpu Heterogeneous nuclear ribonucleoprotein U	Hnrnpu	0.59	0.72	1.33	0.58	0.71	1.26	0.28	0.14	0.33	0.64	0.76	1.33	7	1	23	1
Q8BHN3	Ganab Neutral alpha-glucosidase AB	Ganab	0.6	0.74	1.32	0.58	0.73	1.3	0.23	0.13	0.28	0.6	0.74	1.32	2	1	3	1
P08249	Mdh2 Malate dehydrogenase, mitochondrial	Mdh2	0.61	0.83	1.4	0.53	0.74	1.34	0.2	0.1	0.49	0.64	0.81	1.23	7	1	234	1
P17742	Ppia Peptidyl-prolyl cis-trans isomerase A	Ppia	0.61	0.57	0.94	0.6	0.57	0.92	0.21	0.06	0.24	0.66	0.55	0.93	11	1	234	1
P47738	Aldh2 Aldehyde dehydrogenase, mitochondrial	Aldh2	0.61	0.8	1.31	0.6	0.79	1.29	0.09	0.09	0.02	0.66	0.85	1.31	3	1	23	1
P63101	Ywhaz 14-3-3 protein zeta/delta	Ywhaz	0.61	0.5	1.47	0.62	0.92	1.4	0.33	0	0.23	0.61	0.5	1.47	2	1	23	1
P70168	Kpnb1 Importin subunit beta-1	Kpnb1	0.61	1.06	1.98	0.44	0.71	1.62	0	0	0	0.61	1.06	1.98	2	1	3	1
D3YX54	Rpl13-ps3 60S ribosomal protein L13	Rpl13-ps3	0.62	0.66	1.4	0.61	0.68	1.43	0.49	0.22	0.76	0.62	0.66	1.4	2	1	2	1
P11276	Fn1 Fibronectin	Fn1	0.62	0.44	1.22	0.54	0.59	1.24	0.49	0	0.54	0.62	0.44	1.22	2	1	3	1
P43276	Hist1h1b Histone H1.5	Hist1h1b	0.62	0.64	1.11	0.4	0.5	1.09	0.23	0.13	0.4	0.56	0.61	1.25	6	1	23	1
P47963	Rpl13 60S ribosomal protein L13	Rpl13	0.62	0.66	1.4	0.61	0.68	1.43	0.49	0.22	0.76	0.62	0.66	1.4	2	1	2	1
P63038	Hspd1 60 kDa heat shock protein, mitochondrial	Hspd1	0.63	0.9	1.38	0.47	0.79	1.31	3.65	1.43	0.5	1.68	1.29	1.5	17	1	234	1
P08228	Sod1 Superoxide dismutase	Sod1	0.64	0.49	0.86	0.62	0.52	0.9	0.35	0.13	0.29	0.64	0.49	0.86	2	1	23	1
P19324	Serpinh1 Serpin H1	Serpinh1	0.64	0.77	1.3	0.63	0.8	1.29	1.18	0.22	0.63	0.92	0.77	1.49	9	1	234	1
P35980	Rpl18 60S ribosomal protein L18	Rpl18	0.64	0.69	1.12	0.6	0.69	1.12	0.09	0.07	0.02	0.64	0.69	1.12	2	1	23	1
Q01853	Vcp Transitional endoplasmic reticulum ATPase	Vcp	0.64	0.66	1.6	0.36	0.6	1.32	0.21	0.13	0.62	0.58	0.69	1.54	8	1	234	1
Q6IRU2	Tpm4 Tropomyosin alpha-4 chain	Tpm4	0.64	0.65	1.19	0.5	0.56	1.12	0	0	0.17	0.64	0.65	1.19	2	1	34	1
Q9CZN7	Shmt2 Protein Shmt2	Shmt2	0.65	0.93	1.43	0.63	0.93	1.33	0.27	0.2	0.48	0.6	0.87	1.55	7	1	234	1
Q62465	Vat1 Synaptic vesicle membrane protein VAT-1 homolog	Vat1	0.66	0.74	1.23	0.62	0.72	0.5	0.08	0.06	0.32	0.66	0.77	1.23	4	1	234	1
Q922F4	Tubb6 Tubulin beta-6 chain	Tubb6	0.66	0.6	0.99	0.56	0.65	1.01	0.13	0.07	0.25	0.66	0.6	1.08	3	1	2	1
Q9QUM9	Psma6 Proteasome subunit alpha type-6	Psma6	0.66	0.73	1.26	0.66	0.7	1.17	0.2	0.04	0.47	0.66	0.73	1.26	2	1	3	1
Q9R0Q7	Ptges3 Prostaglandin E synthase 3	Ptges3	0.66	0.68	1.07	0.66	0.67	1.04	0.14	0.07	0.33	0.66	0.68	1.07	2	1	23	1
O88844	Idh1 Isocitrate dehydrogenase	Idh1	0.67	0.66	1.16	0.63	0.63	1.09	0.15	0.06	0.19	0.64	0.67	1.11	3	1	3	1
P80314	Cct2 T-complex protein 1 subunit beta	Cct2	0.67	0.85	1.28	0.73	0.82	1.11	0.59	0.13	0.55	0.87	0.8	1.18	3	1	34	1
P29758	Oat Ornithine aminotransferase, mitochondrial	Oat	0.68	0.93	1.32	0.64	0.91	1.29	0.06	0.08	0.08	0.65	0.94	1.32	3	1	234	1
P40142	Tkt Transketolase	Tkt	0.68	0.75	0.95	0.75	0.71	0.92	0.17	0.1	0.2	0.66	0.69	0.97	5	1	34	1
P62858	Rps28 40S ribosomal protein S28	Rps28	0.68	0.7	0.98	0.66	0.62	0.91	0.05	0	0.01	0.68	0.7	0.98	2	1	35	1
Q99LX0	Park7 Protein DJ-1	Park7	0.69	0.54	0.69	0.32	0.72	0.32	0	0	0	0.69	0.54	0.69	2	1	23	1
E9QA15	Cald1 Protein Cald1	Cald1	0.7	0.63	1.16	0.54	0.6	1.16	0.76	0.2	0.46	0.99	0.72	1.1	4	1	34	1
Q8BP67	Rpl24 60S ribosomal protein L24	Rpl24	0.7	0.74	1.05	0.7	0.75	1.06	0.15	0.04	0.14	0.78	0.72	0.99	3	1	23	1
P05064	Aldoa Fructose-bisphosphate aldolase A	Aldoa	0.71	0.63	0.94	0.68	0.64	0.96	0.22	0.04	0.3	0.71	0.65	1	4	1	234	1
P29533	Vcam1 Vascular cell adhesion protein 1	Vcam1	0.72	0.51	1.33	0.52	0.53	0.62	0	0.11	0	0.72	0.51	1.33	2	1	3	1
P62242	Rps8 40S ribosomal protein S8	Rps8	0.72	0.74	1.06	0.72	0.76	1.04	0.15	0.1	0.19	0.68	0.73	1.13	6	1	23	1
P62962	Pfn1 Profilin-1	Pfn1	0.72	0.58	0.92	0.46	0.58	0.92	0.38	0.12	0.26	0.77	0.61	0.87	6	1	23	1
P54227	Stmn1 Stathmin	Stmn1	0.74	0.6	0.89	0.36	0.64	0.84	0	0	0.06	0.74	0.6	0.89	2	1	23	1
Q8BMK4	Ckap4 Cytoskeleton-associated protein 4	Ckap4	0.74	0.89	1.48	0.48	0.8	1.4	0.2	0.17	0.22	0.66	0.89	1.44	6	1	34	1
P10126	Eef1a1 Elongation factor 1-alpha 1	Eef1a1	0.76	0.66	1.35	0.42	0.66	1.33	0.27	0.11	0.65	0.61	0.62	1.51	7	1	234	1
Q61599	Arhgdib Rho GDP-dissociation inhibitor 2	Arhgdib	0.76	0.56	0.75	0.37	0.5	0.72	0	0	0.01	0.76	0.56	0.75	2	1	34	1
Q9ERD7	Tubb3 Tubulin beta-3 chain	Tubb3	0.76	0.66	0.94	0.66	0.67	0.95	0.12	0.06	0.23	0.7	0.62	1.03	4	1	23	1
D3YU45	Gm3940 Protein Gm3940	Gm3940	0.78	0.64	0.83	0.74	0.63	0.84	0.01	0.01	0.48	0.78	0.64	1.09	3	1	23	1
D3Z1D6	Gm10335 Protein Gm10335	Gm10335	0.78	0.64	0.83	0.74	0.63	0.84	0.01	0.01	0.48	0.78	0.64	1.09	3	1	23	1
E9Q5T3	Gm5611 Uncharacterized protein	Gm5611	0.78	0.88	1.15	0.78	0.9	1.15	0.08	0.1	0.23	0.74	0.85	1.19	4	1	234	1
O70251	Eef1b Elongation factor 1-beta	Eef1b	0.78	0.76	1.02	0.74	0.75	1	0	0	0	0.78	0.76	1.02	1	1	2	1
O88342	Wdr1 WD repeat-containing protein 1	Wdr1	0.78	0.67	0.86	0.75	0.67	0.88	0.36	0.12	0.33	0.74	0.61	0.94	3	1	34	1
P12787	Cox5a Cytochrome c oxidase subunit 5A, mitochondrial	Cox5a	0.78	0.92	1.23	0.73	0.9	1.2	0.04	0.08	0.16	0.78	0.92	1.23	2	1	23	1
Q61937	Npm1 Nucleophosmin	Npm1	0.78	0.88	1.15	0.78	0.9	1.15	0.08	0.1	0.23	0.74	0.85	1.19	4	1	234	1
Q9D0E1	Hnrnpm Heterogeneous nuclear ribonucleoprotein M	Hnrnpm	0.78	0.9	1.14	0.75	0.85	1.04	0.31	0.12	0.17	0.67	0.86	1.17	7	1	23	1
P63276	Rps17 40S ribosomal protein S17	Rps17	0.79	0.7	1.36	0.73	0.7	1.36	0.72	0.17	0.99	0.79	0.7	1.36	2	1	3	1
P97461	Rps5 40S ribosomal protein S5	Rps5	0.8	0.82	1.05	0.73	0.76	1.03	0.15	0.16	0.02	0.8	0.82	1.04	3	1	23	1
E9PUX4	Gm5428 60S ribosomal protein L6	Gm5428	0.82	0.81	1	0.5	0.83	0.77	0.42	0.13	0.33	0.82	0.76	1	3	1	23	1
P47911	Rpl6 60S ribosomal protein L6	Rpl6	0.82	0.81	1	0.5	0.83	0.77	0.42	0.13	0.33	0.82	0.76	1	3	1	23	1
P62334	Psmc6 26S protease regulatory subunit 10B	Psmc6	0.82	0.79	0.97	0.81	0.8	0.94	0.04	0.01	0.07	0.82	0.79	0.97	2	1	23	1
P58252	Eef2 Elongation factor 2	Eef2	0.84	0.83	0.96	0.78	0.75	0.93	0.25	0.55	0.8	0.83	0.94	1.24	8	1	234	1
Q9WUM4	Coro1c Coronin-1C	Coro1c	0.86	0.72	0.86	0.84	0.72	0.85	0.03	0.02	0.04	0.86	0.72	0.86	2	1	23	1
P31230	Aimp1 Aminoacyl tRNA synthase complex-interacting multif	Aimp1	0.91	0.84	0.99	0.79	0.8	0.95	0	0	0	0.91	0.84	0.99	1	1	3	1
P62918	Rpl8 60S ribosomal protein L8	Rpl8	0.91	0.56	0.91	0.44	0.58	0.94	0	0.15	0.21	0.91	0.56	0.91	2	1	34	1
P17918	Pcna Proliferating cell nuclear antigen	Pcna	0.94	0.73	1.48	0.43	0.6	1.24	0.38	0.24	0.58	0.94	0.73	1.6	4	1	23	1
P62754	Rps6 40S ribosomal protein S6	Rps6	0.94	0.82	0.88	0.92	0.82	0.88	0.08	0.03	0.05	0.94	0.82	0.88	2	1	34	1
Q99PT1	Arhgdia Rho GDP-dissociation inhibitor 1	Arhgdia	0.94	0.92	1	0.85	0.86	1	0.56	0.53	0.02	0.94	0.92	1	2	1	23	1
P51410	Rpl9 60S ribosomal protein L9	Rpl9	0.96	0.82	0.98	0.91	0.81	0.94	0.53	0.11	0.39	0.96	0.82	0.98	2	1	3	1
P57776	Eef1d Elongation factor 1-delta	Eef1d	0.97	0.86	0.9	0.91	0.89	0.88	0.16	0.08	0.12	0.96	0.87	0.92	5	1	234	1
Q9WUM3	Coro1b Coronin-1B	Coro1b	0.99	0.75	0.8	0.91	0.74	0.8	0.23	0	0.21	0.99	0.75	0.8	2	1	34	1
P61514	Rpl37a 60S ribosomal protein L37a	Rpl37a	1.02	0.73	0.74	0.97	0.73	0.74	0.02	0.04	0.02	1.02	0.73	0.74	2	1	23	1
P62305	Snrpe Small nuclear ribonucleoprotein E	Snrpe	1.04	1	1.02	0.89	0.95	1.02	0.01	0.01	0.01	1.04	1	1.02	2	1	23	1
Q99LC5	Etfa Electron transfer flavoprotein subunit alpha, mito	Etfa	1.13	0.94	1.21	1.03	0.92	1.12	1.03	0.3	0.83	1.13	0.94	1.21	2	1	34	1
Q9D8E6	Rpl4 60S ribosomal protein L4	Rpl4	1.19	1.07	0.91	1.02	0.96	0.92	0.41	0.04	0.16	1.38	1.07	0.83	3	1	23	1
Q91VI7	Rnh1 Ribonuclease inhibitor	Rnh1	1.25	1.01	0.81	1.1	0.9	0.78	0	0	0	1.25	1.01	0.81	1	1	3	1
E9PZB3	Gm5093 Protein Gm5093	Gm5093	1.8	0.77	0.82	1.55	0.76	0.81	1.9	0.29	0.7	1.8	0.77	0.82	2	1	23	1
Q9CXW4	Rpl11 60S ribosomal protein L11	Rpl11	1.8	0.77	0.82	1.55	0.76	0.81	1.9	0.29	0.7	1.8	0.77	0.82	2	1	23	1
O54724	Ptrf Polymerase I and transcript release factor	Ptrf	0	0.69	0.83	0	0.64	0.77	0	0	0	NaN	0.69	0.83	1	1	3	1
P14824	Anxa6 Annexin A6	Anxa6	0	0.51	1.87	0.22	0.46	1.97	0	0	0	NaN	0.51	1.87	1	1	3	1
P62852	Rps25 40S ribosomal protein S25	Rps25	0	0.72	0.91	0.84	0.58	0.91	0	0	0.61	NaN	0.72	0.91	2	1	23	1
Q3TW96	Uap1l1 UDP-N-acetylhexosamine pyrophosphorylase-like prot	Uap1l1	0	0.49	0	0	0.46	0	0	0	0	NaN	0.49	NaN	1	1	2	1
Q8VHX6	Flnc Filamin-C	Flnc	0	0	1.48	0.39	0.53	1.39	0	0	0	NaN	NaN	1.48	1	1	3	1
Q9EQK5	Mvp Major vault protein	Mvp	0	0.69	1.35	0	0.33	1.74	0	0	0	NaN	0.69	1.35	2	1	3	1
Reverse_Q9DCA5	Brix1 Ribosome biogenesis protein BRX1 homolog	Brix1	0	0	0	0	0	0	0	0	0	NaN	NaN	NaN	0	1	23	1

## Sheet: Raw Data2
ID	Description	Symbol	mr_LH.set_1	mr_LM.set_1	mr_HM.set_1	lr_LH.set_1	lr_LM.set_1	lr_HM.set_1	sd_LH.set_1	sd_LM.set_1	sd_GM.set_1	mean_LH.set_1	mean_LM.set_1	mean_HM.set_1	noqp.set_1	run	charge	segment
Q64727	Vcl Vinculin	Vcl	0.07	0	1.18	0	0.28	1.02	0	0	0.08	0.07	NaN	1.18	3	1	234	1
Q6IRU2	Tpm4 Tropomyosin alpha-4 chain	Tpm4	0.07	0	0	0	0	1.33	0	0	0	0.07	NaN	NaN	1	1	4	1
Q91V61	Sfxn3 Sideroflexin-3	Sfxn3	0.07	0	0	0	0	0	0	0	0	0.07	NaN	NaN	1	1	3	1
O88569	Hnrnpa2b1 Heterogeneous nuclear ribonucleoproteins A2/B1	Hnrnpa2b1	0.1	0.79	1.28	0.32	0.4	0.52	0	0	0	0.1	0.79	1.28	2	1	23	1
Q04857	Col6a1 Collagen alpha-1(VI) chain	Col6a1	0.12	0	1.73	0	0	1.6	0.07	0	0.14	0.12	NaN	1.73	3	1	23	1
E9QA15	Cald1 Protein Cald1	Cald1	0.14	0	1.34	0	0.2	1.24	0	0	0.26	0.14	NaN	1.34	2	1	3	1
P20152	Vim Vimentin	Vim	0.16	0.74	1.7	0.12	0.31	1.5	1.21	0.35	0.88	0.74	0.68	1.89	22	1	234	1
P42208	Sept2 Septin-2	2021-09-02	0.19	0	1.01	0	0	0.82	0	0	0	0.19	NaN	1.01	2	1	3	1
P16045	Lgals1 Galectin-1	Lgals1	0.2	0	0	0	0	0	0	0	0	0.2	NaN	NaN	1	1	2	1
P48036	Anxa5 Annexin A5	Anxa5	0.23	0.36	0.97	0	0	0.98	0.23	0.01	0.16	0.23	0.36	1.06	4	1	234	1
P07356	Anxa2 Annexin A2	Anxa2	0.24	0.41	1.29	0	0	1.2	0.19	0	0.4	0.24	0.41	1.46	3	1	2	1
P58771	Tpm1 Tropomyosin alpha-1 chain	Tpm1	0.24	0.51	1.26	0.2	0.26	0.63	0.24	0	0	0.24	0.51	1.26	2	1	23	1
Q64433	Hspe1 10 kDa heat shock protein, mitochondrial	Hspe1	0.25	0.52	1.27	0	0.51	0.76	0.1	0	0.62	0.25	0.52	1.27	3	1	34	1
Q80X90	Flnb Filamin-B	Flnb	0.25	0	0	0	0	0	0	0	0	0.25	NaN	NaN	1	1	3	1
Q03265	Atp5a1 ATP synthase subunit alpha, mitochondrial	Atp5a1	0.27	0.56	1.83	0	0.44	1.6	0.04	0.04	0.45	0.27	0.58	1.75	8	1	23	1
P26039	Tln1 Talin-1	Tln1	0.28	0.55	1.08	0	0.1	0.66	0.33	0	0.52	0.38	0.55	1.08	6	1	23	1
Q9CZU6	Cs Citrate synthase, mitochondrial	Cs	0.28	0	1.56	0	0	1.46	0	0	0.16	0.28	NaN	1.6	4	1	23	1
E9PZF0	Gm20390 Nucleoside diphosphate kinase A	Gm20390	0.29	0.4	1.5	0.26	0.4	1.43	0.04	0.06	0.32	0.29	0.4	1.36	3	1	23	1
P15532	Nme1 Nucleoside diphosphate kinase A	Nme1	0.29	0.4	1.5	0.26	0.4	1.43	0.04	0.06	0.32	0.29	0.4	1.36	3	1	23	1
P68369	Tuba1a Tubulin alpha-1A chain	Tuba1a	0.29	0.39	1.37	0.22	0.39	1.34	0.13	0.07	0.32	0.31	0.38	1.35	6	1	23	1
Q8BTM8	Flna Filamin-A	Flna	0.29	0.48	1.2	0	0.4	1.14	0.19	0.1	0.34	0.25	0.48	1.23	13	1	234	1
P05064	Aldoa Fructose-bisphosphate aldolase A	Aldoa	0.3	0.54	0.97	0.18	0.5	0.3	0.06	0.05	0.52	0.3	0.52	0.97	4	1	234	1
P0C0S6	H2afz Histone H2A.Z	H2afz	0.3	0.45	1.53	0.3	0.46	1.54	0	0	0	0.3	0.45	1.53	1	1	2	1
P35980	Rpl18 60S ribosomal protein L18	Rpl18	0.3	0.55	1.13	0.24	0.27	0.55	0.26	0	0	0.3	0.55	1.13	2	1	2	1
Q3THW5	H2afv Histone H2A.V	H2afv	0.3	0.45	1.53	0.3	0.46	1.54	0	0	0	0.3	0.45	1.53	1	1	2	1
Q8BFU2	Hist3h2a Histone H2A type 3	Hist3h2a	0.3	0.45	1.53	0.3	0.46	1.54	0.92	0.2	0.8	0.77	0.5	1.29	3	1	23	1
Q8CGP4	Hist1h2aa Histone H2A	Hist1h2aa	0.3	0.45	1.53	0.3	0.46	1.54	0.92	0.2	0.8	0.77	0.5	1.29	3	1	23	1
Q8R1M2	H2afj Histone H2A.J	H2afj	0.3	0.45	1.53	0.3	0.46	1.54	0.92	0.2	0.8	0.77	0.5	1.29	3	1	23	1
O54724	Ptrf Polymerase I and transcript release factor	Ptrf	0.31	0	0	0	0.23	0	0.23	0	0	0.31	NaN	NaN	2	1	3	1
P63017	Hspa8 Heat shock cognate 71 kDa protein	Hspa8	0.31	0.64	1.36	0.21	0	1.3	0.22	0.06	0.49	0.36	0.64	1.44	6	1	23	1
Q68FD5	Cltc Clathrin heavy chain 1	Cltc	0.31	0.07	1.39	0	0	1.28	0	0	0	0.31	0.07	1.39	2	1	3	1
P18760	Cfl1 Cofilin-1	Cfl1	0.32	0.38	1.16	0.38	0.4	1.12	0.1	0.09	0.28	0.32	0.38	1.09	3	1	23	1
Q9QXT0	Cnpy2 Protein canopy homolog 2	Cnpy2	0.33	0.45	1.38	0.34	0.45	1.33	0.01	0.01	0.03	0.33	0.45	1.38	2	1	23	1
P11087	Col1a1 Collagen alpha-1(I) chain	Col1a1	0.34	0.46	1.24	0.3	0.4	1.11	0.26	0.09	0.34	0.4	0.47	1.25	14	1	234	1
Q922F4	Tubb6 Tubulin beta-6 chain	Tubb6	0.34	0.47	0.98	0.2	0.47	0.96	0.21	0.16	0.29	0.34	0.45	1.08	3	1	2	1
P09103	P4hb Protein disulfide-isomerase	P4hb	0.35	0.5	1.22	0.35	0.48	1.16	0.19	0.07	0.3	0.45	0.52	1.27	5	1	234	1
P20029	Hspa5 78 kDa glucose-regulated protein	Hspa5	0.35	0.61	1.68	0.36	0.59	1.6	0.15	0.26	0.27	0.43	0.69	1.67	7	1	23	1
P60867	Rps20 40S ribosomal protein S20	Rps20	0.35	0.53	1.6	0.35	0.5	1.35	0	0	0	0.35	0.53	1.6	1	1	3	1
Q8VDD5	Myh9 Myosin-9	Myh9	0.35	0.47	1.44	0	0.26	1.22	0.4	0.2	0.37	0.35	0.46	1.35	8	1	23	1
Q91YQ5	Rpn1 Dolichyl-diphosphooligosaccharide--protein glycosy	Rpn1	0.35	0.61	1.77	0.34	0.6	1.71	0	0	0	0.35	0.61	1.77	1	1	3	1
Q60605	Myl6 Myosin light polypeptide 6	Myl6	0.36	0.48	1.24	0.34	0.48	1.18	0.05	0.05	0.1	0.37	0.46	1.25	4	1	23	1
Q9QXS1	Plec Plectin	Plec	0.36	0.64	1.29	0.18	0.4	1.15	0.37	0.27	0.17	0.41	0.64	1.25	4	1	23	1
Q8BMK4	Ckap4 Cytoskeleton-associated protein 4	Ckap4	0.37	0.76	1.24	0.18	0.32	1.08	0.34	0.15	0.4	0.41	0.76	1.42	4	1	23	1
P08113	Hsp90b1 Endoplasmin	Hsp90b1	0.4	0.57	1.47	0.16	0.43	1.4	0.09	0.06	0.82	0.4	0.57	1.31	4	1	23	1
P60710	Actb Actin, cytoplasmic 1	Actb	0.4	0.48	1.33	0.24	0.42	1.18	1.4	0.29	0.54	0.83	0.56	1.28	26	1	234	1
P50580	Pa2g4 Proliferation-associated protein 2G4	Pa2g4	0.41	0.42	0.76	0.22	0.55	0.5	0	0	0.38	0.41	0.42	0.76	2	1	23	1
P58774	Tpm2 Tropomyosin beta chain	Tpm2	0.41	0.51	1.26	0.41	0.52	1.26	0	0	0	0.41	0.51	1.26	1	1	3	1
P62737	Acta2 Actin, aortic smooth muscle	Acta2	0.41	0.56	1.15	0.27	0.49	1.08	1.44	0.3	0.53	0.86	0.6	1.14	21	1	234	1
Q60932	Vdac1 Voltage-dependent anion-selective channel protein	Vdac1	0.41	0.54	1.43	0.39	0.54	1.38	0	0	0	0.41	0.54	1.43	1	1	2	1
P62830	Rpl23 60S ribosomal protein L23	Rpl23	0.42	0	0	0.43	0	0	0	0	0	0.42	NaN	NaN	1	1	3	1
P80313	Cct7 T-complex protein 1 subunit eta	Cct7	0.42	0	0	0.4	0	0	0	0	0	0.42	NaN	NaN	1	1	2	1
P35700	Prdx1 Peroxiredoxin-1	Prdx1	0.43	0.46	0.91	0.32	0.45	0.86	0.15	0.01	0	0.43	0.46	0.91	3	1	23	1
P68368	Tuba4a Tubulin alpha-4A chain	Tuba4a	0.43	0.44	1.31	0.23	0.45	0.88	0.15	0	0.64	0.43	0.44	1.31	3	1	3	1
Q01149	Col1a2 Collagen alpha-2(I) chain	Col1a2	0.43	0.63	0.91	0.35	0.28	0.84	0.38	0.08	0.3	0.42	0.63	1.02	4	1	23	1
E9PUX4	Gm5428 60S ribosomal protein L6	Gm5428	0.44	0.66	1.17	0.39	0.66	0.99	0.41	0.24	0.22	0.63	0.67	1.11	4	1	23	1
P47911	Rpl6 60S ribosomal protein L6	Rpl6	0.44	0.66	1.17	0.39	0.66	0.99	0.41	0.24	0.22	0.63	0.67	1.11	4	1	23	1
P61979	Hnrnpk Heterogeneous nuclear ribonucleoprotein K	Hnrnpk	0.44	0.48	1.12	0.44	0.48	1.05	0.11	0.06	0.11	0.44	0.48	1.12	2	1	23	1
P16858	Gapdh Glyceraldehyde-3-phosphate dehydrogenase	Gapdh	0.45	0.46	1.14	0.36	0.45	1.12	0.11	0.06	0.23	0.4	0.46	1.25	8	1	23	1
E9Q616	Ahnak Protein Ahnak	Ahnak	0.46	0.52	1.17	0.26	0.35	1.04	0.21	0.2	0.19	0.48	0.5	1.13	14	1	234	1
P14115	Rpl27a 60S ribosomal protein L27a	Rpl27a	0.46	0	1.1	0.43	0	1.06	0	0	0	0.46	NaN	1.1	1	1	2	1
P40142	Tkt Transketolase	Tkt	0.46	0.49	1.06	0.46	0.49	1.05	0	0	0	0.46	0.49	1.06	1	1	3	1
Q9DB20	Atp5o ATP synthase subunit O, mitochondrial	Atp5o	0.46	0.66	1.22	0.24	0.64	0.58	0	0.12	0	0.46	0.66	1.22	2	1	3	1
P10107	Anxa1 Annexin A1	Anxa1	0.48	0.47	0.9	0.32	0.46	0.9	0.26	0.1	0.42	0.45	0.44	1.03	5	1	234	1
P56480	Atp5b ATP synthase subunit beta, mitochondrial	Atp5b	0.48	0.65	1.4	0.42	0.57	1.35	0.27	0.16	0.3	0.53	0.67	1.41	10	1	234	1
P67778	Phb Prohibitin	Phb	0.48	0	0	0.48	0	0	0	0	0	0.48	NaN	NaN	1	1	3	1
P48678	Lmna Prelamin-A/C	Lmna	0.49	0.64	1.37	0.48	0.56	1.2	0.39	0.24	0.59	0.58	0.67	1.51	10	1	234	1
Q8BFR4	Gns N-acetylglucosamine-6-sulfatase	Gns	0.49	0	0.94	0.46	0	0.48	0	0	0	0.49	NaN	0.94	2	1	23	1
P42932	Cct8 T-complex protein 1 subunit theta	Cct8	0.5	0.53	1.24	0	0.45	1.2	0	0.11	0.2	0.5	0.53	1.3	3	1	23	1
P57776	Eef1d Elongation factor 1-delta	Eef1d	0.5	0.44	1.24	0.51	0.44	0.96	0.32	0	0.35	0.5	0.44	1.24	3	1	23	1
P57780	Actn4 Alpha-actinin-4	Actn4	0.51	0.58	1.15	0.49	0.57	1.09	0	0	0	0.51	0.58	1.15	1	1	2	1
Q7TPR4	Actn1 Alpha-actinin-1	Actn1	0.51	0.58	1.15	0.49	0.57	1.09	0	0	0	0.51	0.58	1.15	1	1	2	1
Q8VEK3	Hnrnpu Heterogeneous nuclear ribonucleoprotein U	Hnrnpu	0.51	0	1.18	0.51	0.57	1.13	0	0	0	0.51	NaN	1.18	1	1	3	1
Q9D8N0	Eef1g Elongation factor 1-gamma	Eef1g	0.52	0.48	1.13	0	0.39	1.07	0	0	0.37	0.52	0.48	1.27	3	1	23	1
P10854	Hist1h2bm Histone H2B type 1-M	Hist1h2bm	0.53	0.57	1.39	0.34	0.46	1.36	1.27	0.26	0.64	1.1	0.6	1.22	4	1	23	1
P15864	Hist1h1c Histone H1.2	Hist1h1c	0.53	0.47	1.03	0.45	0.44	1.02	0.08	0.04	0.17	0.53	0.47	0.98	3	1	23	1
P17742	Ppia Peptidyl-prolyl cis-trans isomerase A	Ppia	0.53	0.48	0.86	0.5	0.49	0.86	0.17	0.08	0.12	0.59	0.49	0.88	9	1	23	1
P27773	Pdia3 Protein disulfide-isomerase A3	Pdia3	0.53	0.48	1.6	0.26	0.48	1.37	2.47	0.19	0.43	1.65	0.55	1.52	6	1	23	1
P43274	Hist1h1e Histone H1.4	Hist1h1e	0.53	0.5	0.96	0.22	0.47	0.95	0.06	0.03	0.11	0.53	0.49	0.96	6	1	23	1
P43277	Hist1h1d Histone H1.3	Hist1h1d	0.53	0.5	0.98	0.16	0.47	0.96	0.08	0.05	0.11	0.53	0.5	0.97	6	1	23	1
Q64475	Hist1h2bb Histone H2B type 1-B	Hist1h2bb	0.53	0.57	1.39	0.34	0.46	1.36	1.27	0.26	0.64	1.1	0.6	1.22	4	1	23	1
Q64525	Hist2h2bb Histone H2B type 2-B	Hist2h2bb	0.53	0.57	1.39	0.34	0.46	1.36	1.27	0.26	0.64	1.1	0.6	1.22	4	1	23	1
Q6ZWV3	Rpl10 60S ribosomal protein L10	Rpl10	0.53	0.54	1.07	0.49	0.54	1.08	0	0	0	0.53	0.54	1.07	1	1	2	1
Q8CGP1	Hist1h2bk Histone H2B type 1-K	Hist1h2bk	0.53	0.57	1.39	0.34	0.46	1.36	1.27	0.26	0.64	1.1	0.6	1.22	4	1	23	1
Q8CGP2	Hist1h2bp Histone H2B type 1-P	Hist1h2bp	0.53	0.57	1.39	0.34	0.46	1.36	1.27	0.26	0.64	1.1	0.6	1.22	4	1	23	1
P62880	Gnb2 Guanine nucleotide-binding protein G(I)/G(S)/G(T)	Gnb2	0.54	0.54	1.05	0.51	0.54	0.99	0	0	0	0.54	0.54	1.05	1	1	3	1
Q99PT1	Arhgdia Rho GDP-dissociation inhibitor 1	Arhgdia	0.55	0.54	1	0.53	0.52	0.98	0.12	0.12	0	0.55	0.54	1	2	1	23	1
Q9CZN7	Shmt2 Protein Shmt2	Shmt2	0.55	0.95	1.3	0.52	0	1.18	0.37	0	0.11	0.47	0.95	1.3	3	1	23	1
P10126	Eef1a1 Elongation factor 1-alpha 1	Eef1a1	0.56	0.48	0.98	0.52	0.48	0.96	0.28	0.11	0.28	0.56	0.48	0.98	2	1	23	1
P99024	Tubb5 Tubulin beta-5 chain	Tubb5	0.57	0.43	0.94	0.29	0.35	0.9	0.24	0.13	0.22	0.52	0.44	1.03	7	1	234	1
Q7TMM9	Tubb2a Tubulin beta-2A chain	Tubb2a	0.57	0.47	0.9	0.54	0.47	0.9	0.24	0.13	0.25	0.52	0.48	0.98	5	1	23	1
Q9ERD7	Tubb3 Tubulin beta-3 chain	Tubb3	0.57	0.52	0.94	0.56	0.52	0.93	0.24	0.15	0.25	0.52	0.48	1.04	4	1	23	1
Q9Z247	Fkbp9 Peptidyl-prolyl cis-trans isomerase FKBP9	Fkbp9	0.57	0.59	1.04	0.55	0.57	1.02	0	0	0	0.57	0.59	1.04	1	1	2	1
P17182	Eno1 Alpha-enolase	Eno1	0.58	0.54	0.95	0.56	0.52	0.91	0.31	0.14	0.27	0.61	0.51	0.95	3	1	234	1
Q60847	Col12a1 Collagen alpha-1(XII) chain	Col12a1	0.58	0	2.09	0.29	0.14	0.83	0	0	0	0.58	NaN	2.09	2	1	23	1
Q62465	Vat1 Synaptic vesicle membrane protein VAT-1 homolog	Vat1	0.58	0.62	0.76	0.57	0.44	0.76	0.05	0	0.4	0.58	0.62	0.76	2	1	23	1
E9QPA6	Cct6a T-complex protein 1 subunit zeta	Cct6a	0.59	1.09	0	0.59	0.85	1.42	0	0	0	0.59	1.09	NaN	1	1	2	1
P38647	Hspa9 Stress-70 protein, mitochondrial	Hspa9	0.59	1.16	1.81	0	0	1.56	0.71	0	1.36	0.59	1.16	2.22	3	1	23	1
Q9D0F3	Lman1 Protein ERGIC-53	Lman1	0.61	0	0	0.59	0	0	0	0	0	0.61	NaN	NaN	1	1	2	1
P10630	Eif4a2 Eukaryotic initiation factor 4A-II	Eif4a2	0.62	0.63	0.99	0.6	0.6	0.96	0	0	0	0.62	0.63	0.99	1	1	3	1
P58252	Eef2 Elongation factor 2	Eef2	0.62	0.58	0.85	0.59	0.65	0.82	0.39	0.18	0.11	0.61	0.6	0.91	7	1	23	1
P60843	Eif4a1 Eukaryotic initiation factor 4A-I	Eif4a1	0.62	0.63	0.99	0.6	0.6	0.96	0	0	0	0.62	0.63	0.99	1	1	3	1
P68372	Tubb4b Tubulin beta-4B chain	Tubb4b	0.62	0.47	0.88	0.2	0.47	0.83	0.28	0.13	0.24	0.55	0.45	0.95	7	1	234	1
P51410	Rpl9 60S ribosomal protein L9	Rpl9	0.63	0.59	0.94	0.6	0.59	0.91	0	0	0	0.63	0.59	0.94	1	1	3	1
Q9Z1N5	Ddx39b Spliceosome RNA helicase Ddx39b	Ddx39b	0.63	0.54	0.89	0.57	0.52	0.85	0	0	0	0.63	0.54	0.89	1	1	2	1
D3Z2H9	Tpm3-rs7 Uncharacterized protein	Tpm3-rs7	0.64	0.63	1.07	0.62	0.62	1.06	0.33	0.17	0.27	0.64	0.63	1.07	2	1	23	1
P19324	Serpinh1 Serpin H1	Serpinh1	0.64	0.72	1.16	0.57	0.69	1.01	0.24	0.17	0.31	0.54	0.63	1.24	5	1	23	1
Q01853	Vcp Transitional endoplasmic reticulum ATPase	Vcp	0.64	0.52	0.82	0.63	0.53	0.77	0	0	0	0.64	0.52	0.82	1	1	3	1
E9Q1N8	Rps2-ps5 Uncharacterized protein	Rps2-ps5	0.65	0.57	1.02	0.32	0.29	0.99	0	0	0.16	0.65	0.57	1.02	2	1	23	1
P25444	Rps2 40S ribosomal protein S2	Rps2	0.65	0.57	1.02	0.32	0.29	0.99	0	0	0.16	0.65	0.57	1.02	2	1	23	1
Q61599	Arhgdib Rho GDP-dissociation inhibitor 2	Arhgdib	0.65	0.53	0.8	0.64	0.53	0.77	0	0	0	0.65	0.53	0.8	1	1	3	1
P43276	Hist1h1b Histone H1.5	Hist1h1b	0.66	0.53	0.92	0.29	0.51	0.9	0.02	0.07	0.05	0.66	0.56	0.94	4	1	23	1
P62242	Rps8 40S ribosomal protein S8	Rps8	0.67	0.63	1.02	0.64	0.62	1	0.15	0.12	0.14	0.61	0.61	1.04	4	1	23	1
O70251	Eef1b Elongation factor 1-beta	Eef1b	0.68	0.66	0.9	0.32	0.62	0.7	0	0.1	0	0.68	0.66	0.9	2	1	2	1
P63038	Hspd1 60 kDa heat shock protein, mitochondrial	Hspd1	0.68	0.83	1.29	0.64	0.8	1.24	0.18	0.15	0.13	0.62	0.75	1.29	8	1	234	1
Q8BP67	Rpl24 60S ribosomal protein L24	Rpl24	0.7	0.66	0.88	0.71	0.56	0.89	0.07	0.12	0.19	0.7	0.66	0.85	3	1	23	1
Q9DBJ1	Pgam1 Phosphoglycerate mutase 1	Pgam1	0.7	0.6	0.86	0.46	0.47	0.82	0.31	0.16	0.13	0.7	0.6	0.89	3	1	23	1
Q61753	Phgdh D-3-phosphoglycerate dehydrogenase	Phgdh	0.71	0.66	0.96	0.67	0.64	0.94	0	0	0.16	0.71	0.66	1	3	1	2	1
P08249	Mdh2 Malate dehydrogenase, mitochondrial	Mdh2	0.73	0.85	1.22	0.71	0.43	1.15	0.06	0	0.06	0.73	0.85	1.22	2	1	23	1
Q9D0E1	Hnrnpm Heterogeneous nuclear ribonucleoprotein M	Hnrnpm	0.85	0.87	1.02	0.83	0.86	1.01	0.08	0.03	0.09	0.85	0.88	1.07	3	1	2	1
D3YX54	Rpl13-ps3 60S ribosomal protein L13	Rpl13-ps3	0.87	0.64	0.91	0.43	0.39	0.45	0	0.19	0	0.87	0.64	0.91	2	1	23	1
P47963	Rpl13 60S ribosomal protein L13	Rpl13	0.87	0.64	0.91	0.43	0.39	0.45	0	0.19	0	0.87	0.64	0.91	2	1	23	1
Q78PY7	Snd1 Staphylococcal nuclease domain-containing protein	Snd1	0.9	0.97	1.11	0.87	0.96	1.05	0	0	0	0.9	0.97	1.11	1	1	2	1
Q9Z1R9	Prss1 Protease, serine, 1 (Trypsin 1)	Prss1	0.9	0.81	0.9	0.88	0.8	0.91	0	0	0	0.9	0.81	0.9	1	1	3	1
O08553	Dpysl2 Dihydropyrimidinase-related protein 2	Dpysl2	0.92	0.56	0.82	0.1	0	0.78	0	0	0.26	0.92	0.56	0.88	4	1	23	1
P62754	Rps6 40S ribosomal protein S6	Rps6	0.94	0.77	1.27	0.42	0.59	0.55	0	0	0	0.94	0.77	1.27	2	1	3	1
P35979	Rpl12 60S ribosomal protein L12	Rpl12	1.01	0.79	0.83	0.9	0.76	0.81	0	0	0	1.01	0.79	0.83	1	1	2	1
P52480	Pkm Pyruvate kinase isozymes M1/M2	Pkm	1.02	0.81	0.76	1.01	0.82	0.73	0	0	0.09	1.02	0.81	0.74	3	1	23	1
P47738	Aldh2 Aldehyde dehydrogenase, mitochondrial	Aldh2	1.11	0.74	0	0.48	0.68	0.29	0	0.13	0	1.11	0.74	NaN	2	1	24	1
P61514	Rpl37a 60S ribosomal protein L37a	Rpl37a	1.11	0.71	0.65	1.03	0.68	0.64	0	0	0	1.11	0.71	0.65	1	1	3	1
P62962	Pfn1 Profilin-1	Pfn1	1.14	0.68	0.61	0	0.58	0.55	0.62	0.04	0.2	0.79	0.67	0.68	5	1	23	1
D3YTQ3	Hnrpdl Heterogeneous nuclear ribonucleoprotein D-like	Hnrpdl	0	0.61	1.01	0	0.61	0.96	0	0	0	NaN	0.61	1.01	1	1	3	1
E9PWQ3	Col6a3 Protein Col6a3	Col6a3	0	0	0	0	0	0	0	0	0	NaN	NaN	NaN	0	1	23	1
E9PZB3	Gm5093 Protein Gm5093	Gm5093	0	0	1.25	0.14	0.14	1.17	0	0	0.13	NaN	NaN	1.25	2	1	23	1
E9Q5T3	Gm5611 Uncharacterized protein	Gm5611	0	0	1.08	0.77	0.87	1.06	0	0	0	NaN	NaN	1.08	1	1	2	1
F6Q5Z8	Rps19-ps1 Uncharacterized protein	Rps19-ps1	0	0	0	0	0	0	0	0	0	NaN	NaN	NaN	0	1	23	1
O09167	Rpl21 60S ribosomal protein L21	Rpl21	0	0	0	0	0	0	0	0	0	NaN	NaN	NaN	0	1	24	1
O35737	Hnrnph1 Heterogeneous nuclear ribonucleoprotein H	Hnrnph1	0	0	0	0	0	0	0	0	0	NaN	NaN	NaN	0	1	23	1
O88342	Wdr1 WD repeat-containing protein 1	Wdr1	0	0	1.16	0	0.26	1.07	0	0	0	NaN	NaN	1.16	1	1	3	1
P07091	S100a4 Protein S100-A4	S100a4	0	0	1.27	0	0.21	1.21	0	0	0	NaN	NaN	1.27	1	1	2	1
P07214	Sparc SPARC	Sparc	0	0	0	0	0	0	0	0	0	NaN	NaN	NaN	0	1	23	1
P07901	Hsp90aa1 Heat shock protein HSP 90-alpha	Hsp90aa1	0	0	1	0	0.37	0.97	0	0	0	NaN	NaN	1	1	1	3	1
P08228	Sod1 Superoxide dismutase	Sod1	0	0	1.09	0.34	0.45	1.06	0	0	0.55	NaN	NaN	1.09	2	1	23	1
P09055	Itgb1 Integrin beta-1	Itgb1	0	0	0	0	0	0	0	0	0	NaN	NaN	NaN	0	1	23	1
P09411	Pgk1 Phosphoglycerate kinase 1	Pgk1	0	0	1.42	0.19	0.39	1.27	0	0	0.61	NaN	NaN	1.25	3	1	3	1
P11276	Fn1 Fibronectin	Fn1	0	0	0	0	0	0	0	0	0	NaN	NaN	NaN	0	1	23	1
P11499	Hsp90ab1 Heat shock protein HSP 90-beta	Hsp90ab1	0	0	1	0	0.37	0.97	0	0	0	NaN	NaN	1	1	1	3	1
P11983	Tcp1 T-complex protein 1 subunit alpha	Tcp1	0	0	0	0	0	0	0	0	0	NaN	NaN	NaN	0	1	23	1
P12787	Cox5a Cytochrome c oxidase subunit 5A, mitochondrial	Cox5a	0	0	0	0	0	0	0	0	0	NaN	NaN	NaN	0	1	23	1
P13020	Gsn Gelsolin	Gsn	0	0	0	0	0	0	0	0	0	NaN	NaN	NaN	0	1	23	1
P14152	Mdh1 Malate dehydrogenase, cytoplasmic	Mdh1	0	0.49	0.86	0	0.51	0.84	0	0	0	NaN	0.49	0.86	1	1	3	1
P14206	Rpsa 40S ribosomal protein SA	Rpsa	0	0	0	0	0	0	0	0	0	NaN	NaN	NaN	0	1	23	1
P15379	Cd44 CD44 antigen	Cd44	0	0	1.09	0	0	1.02	0	0	0	NaN	NaN	1.09	1	1	2	1
P16110	Lgals3 Galectin-3	Lgals3	0	0	0	0	0	0	0	0	0	NaN	NaN	NaN	0	1	3	1
P17751	Tpi1 Triosephosphate isomerase	Tpi1	0	0	0	0	0	0	0	0	0	NaN	NaN	NaN	0	1	23	1
P17918	Pcna Proliferating cell nuclear antigen	Pcna	0	0	0	0	0	0	0	0	0	NaN	NaN	NaN	0	1	23	1
P24270	Cat Catalase	Cat	0	0	0	0	0	0	0	0	0	NaN	NaN	NaN	0	1	3	1
P26041	Msn Moesin	Msn	0	0.48	1.14	0.42	0.48	1.09	0	0	0	NaN	0.48	1.14	1	1	2	1
P26443	Glud1 Glutamate dehydrogenase 1, mitochondrial	Glud1	0	0	0	0	0	0	0	0	0	NaN	NaN	NaN	0	1	23	1
P27659	Rpl3 60S ribosomal protein L3	Rpl3	0	0	0	0	0	0	0	0	0	NaN	NaN	NaN	0	1	23	1
P29758	Oat Ornithine aminotransferase, mitochondrial	Oat	0	0	0	0	0	0	0	0	0	NaN	NaN	NaN	0	1	3	1
P47962	Rpl5 60S ribosomal protein L5	Rpl5	0	0	0.88	0	0.52	0.79	0	0	0	NaN	NaN	0.88	1	1	2	1
P54071	Idh2 Isocitrate dehydrogenase	Idh2	0	0	0	0	0	0	0	0	0	NaN	NaN	NaN	0	1	3	1
P60335	Pcbp1 Poly(rC)-binding protein 1	Pcbp1	0	0.5	1.21	0	0.49	1.12	0	0	0	NaN	0.5	1.21	1	1	3	1
P61161	Actr2 Actin-related protein 2	Actr2	0	0	0	0	0	0	0	0	0	NaN	NaN	NaN	0	1	3	1
P62264	Rps14 40S ribosomal protein S14	Rps14	0	0	0	0	0	0	0	0	0	NaN	NaN	NaN	0	1	34	1
P62281	Rps11 40S ribosomal protein S11	Rps11	0	0	1.19	0.25	0.46	1.07	0	0	0.32	NaN	NaN	1.19	2	1	34	1
P62852	Rps25 40S ribosomal protein S25	Rps25	0	0	1.17	0.22	0.27	1.16	0	0	0	NaN	NaN	1.17	1	1	2	1
P62889	Rpl30 60S ribosomal protein L30	Rpl30	0	0	0	0	0	0	0	0	0	NaN	NaN	NaN	0	1	23	1
P62918	Rpl8 60S ribosomal protein L8	Rpl8	0	0	1.13	0	0.24	1.07	0	0	0.35	NaN	NaN	1.13	2	1	34	1
P62983	Rps27a Ubiquitin-40S ribosomal protein S27a	Rps27a	0	0	0.77	0	0	0	0	0	0	NaN	NaN	0.77	1	1	3	1
P63001	Rac1 Ras-related C3 botulinum toxin substrate 1	Rac1	0	0	0	0	0	0	0	0	0	NaN	NaN	NaN	0	1	23	1
P63028	Tpt1 Translationally-controlled tumor protein	Tpt1	0	0	0	0	0	0	0	0	0	NaN	NaN	NaN	0	1	23	1
P63101	Ywhaz 14-3-3 protein zeta/delta	Ywhaz	0	0.53	0.81	0	0.53	0.81	0	0	0	NaN	0.53	0.81	1	1	3	1
P63158	Hmgb1 High mobility group protein B1	Hmgb1	0	0	0	0	0	0	0	0	0	NaN	NaN	NaN	0	1	34	1
P63276	Rps17 40S ribosomal protein S17	Rps17	0	0.82	0.61	1.18	0.81	0.61	0	0	0	NaN	0.82	0.61	1	1	3	1
P63323	Rps12 40S ribosomal protein S12	Rps12	0	0.32	0	0	0	1.04	0	0	0	NaN	0.32	NaN	1	1	3	1
P68433	Hist1h3i Histone H3.1	Hist1h3i	0	0.39	1.78	0	0.32	1.76	0	0.1	0.51	NaN	0.39	1.58	5	1	234	1
P70296	Pebp1 Phosphatidylethanolamine-binding protein 1	Pebp1	0	0	0	0	0	0	0	0	0	NaN	NaN	NaN	0	1	3	1
P70333	Hnrnph2 Heterogeneous nuclear ribonucleoprotein H2	Hnrnph2	0	0	0	0	0	0	0	0	0	NaN	NaN	NaN	0	1	23	1
P80314	Cct2 T-complex protein 1 subunit beta	Cct2	0	0	1.3	0	0	1.22	0	0	0	NaN	NaN	1.3	1	1	3	1
P80316	Cct5 T-complex protein 1 subunit epsilon	Cct5	0	0	0	0	0	0	0	0	0	NaN	NaN	NaN	0	1	3	1
P84099	Rpl19 60S ribosomal protein L19	Rpl19	0	0	1.19	0	0	1.09	0	0	0	NaN	NaN	1.19	1	1	3	1
P84244	H3f3b Histone H3.3	H3f3b	0	0.39	1.78	0	0.32	1.76	0	0.1	0.51	NaN	0.39	1.58	5	1	234	1
P97314	Csrp2 Cysteine and glycine-rich protein 2	Csrp2	0	0	0	0	0	0	0	0	0	NaN	NaN	NaN	0	1	3	1
P97315	Csrp1 Cysteine and glycine-rich protein 1	Csrp1	0	0	0.91	0	0	0.84	0	0	0	NaN	NaN	0.91	1	1	3	1
P97461	Rps5 40S ribosomal protein S5	Rps5	0	0	1.02	0	0	0.95	0	0	0	NaN	NaN	1.02	1	1	2	1
P99029	Prdx5 Peroxiredoxin-5, mitochondrial	Prdx5	0	0.51	0	0	0.5	0	0	0	0	NaN	0.51	NaN	1	1	2	1
Q02053	Uba1 Ubiquitin-like modifier-activating enzyme 1	Uba1	0	0	0	0	0	0	0	0	0	NaN	NaN	NaN	0	1	23	1
Q3TW96	Uap1l1 UDP-N-acetylhexosamine pyrophosphorylase-like prot	Uap1l1	0	0	0	0	0	0	0	0	0	NaN	NaN	NaN	0	1	2	1
Q3U0V1	Khsrp Far upstream element-binding protein 2	Khsrp	0	0	0	0	0	0	0	0	0	NaN	NaN	NaN	0	1	23	1
Q60715	P4ha1 Prolyl 4-hydroxylase subunit alpha-1	P4ha1	0	0	0	0	0	0	0	0	0	NaN	NaN	NaN	0	1	24	1
Q60930	Vdac2 Voltage-dependent anion-selective channel protein	Vdac2	0	0	15	0.25	0	0	0	0	0	NaN	NaN	15	1	1	2	1
Q61171	Prdx2 Peroxiredoxin-2	Prdx2	0	0	0	0	0	0	0	0	0	NaN	NaN	NaN	0	1	2	1
Q61553	Fscn1 Fascin	Fscn1	0	0	0	0	0	0	0	0	0	NaN	NaN	NaN	0	1	3	1
Q61598	Gdi2 Rab GDP dissociation inhibitor beta	Gdi2	0	0	0	0	0	0	0	0	0	NaN	NaN	NaN	0	1	3	1
Q61792	Lasp1 LIM and SH3 domain protein 1	Lasp1	0	0	0	0	0	0	0	0	0	NaN	NaN	NaN	0	1	2	1
Q61937	Npm1 Nucleophosmin	Npm1	0	0	1.08	0.77	0.87	1.06	0	0	0	NaN	NaN	1.08	1	1	2	1
Q61990	Pcbp2 Poly(rC)-binding protein 2	Pcbp2	0	0	0	0	0	0	0	0	0	NaN	NaN	NaN	0	1	23	1
Q642K5	Fau Finkel-Biskis-Reilly murine sarcoma virus (FBR-MuS	Fau	0	0	1.2	0	0	1.11	0	0	0	NaN	NaN	1.2	1	1	2	1
Q6P4T2	Snrnp200 Activating signal cointegrator 1 complex subunit 3	Snrnp200	0	0	0	0	0	0	0	0	0	NaN	NaN	NaN	0	1	23	1
Q80X68	Csl Citrate synthase	Csl	0	0.52	1.56	0	0	1.46	0	0	0.16	NaN	0.52	1.6	4	1	23	1
Q8BFW7	Lpp Lipoma-preferred partner homolog	Lpp	0	0	0	0	0	0	0	0	0	NaN	NaN	NaN	0	1	3	1
Q8CG70	Leprel2 Prolyl 3-hydroxylase 3	Leprel2	0	0	0	0	0	0	0	0	0	NaN	NaN	NaN	0	1	3	1
Q8K2B3	Sdha Succinate dehydrogenase	Sdha	0	0	0	0	0	0	0	0	0	NaN	NaN	NaN	0	1	23	1
Q8VDJ3	Hdlbp Vigilin	Hdlbp	0	0	0	0	0	0	0	0	0	NaN	NaN	NaN	0	1	23	1
Q91VI7	Rnh1 Ribonuclease inhibitor	Rnh1	0	0	0	0	0	0	0	0	0	NaN	NaN	NaN	0	1	3	1
Q91ZX7	Lrp1 Prolow-density lipoprotein receptor-related protei	Lrp1	0	0	0	0	0	0	0	0	0	NaN	NaN	NaN	0	1	23	1
Q922Q8	Lrrc59 Leucine-rich repeat-containing protein 59	Lrrc59	0	0	0	0	0	0	0	0	0	NaN	NaN	NaN	0	1	2	1
Q922R8	Pdia6 Protein disulfide-isomerase A6	Pdia6	0	0	1.86	0.18	0.32	1.72	0	0	0	NaN	NaN	1.86	1	1	3	1
Q99K48	Nono Non-POU domain-containing octamer-binding protein	Nono	0	0	0	0	0	0	0	0	0	NaN	NaN	NaN	0	1	3	1
Q99KI0	Aco2 Aconitate hydratase, mitochondrial	Aco2	0	0	0	0	0	0	0	0	0	NaN	NaN	NaN	0	1	2	1
Q99PL5	Rrbp1 Ribosome-binding protein 1	Rrbp1	0	0	0	0	0	0	0	0	0	NaN	NaN	NaN	0	1	34	1
Q9CQ60	Pgls 6-phosphogluconolactonase	Pgls	0	0	0	0	0	0	0	0	0	NaN	NaN	NaN	0	1	23	1
Q9CQR2	Rps21 40S ribosomal protein S21	Rps21	0	0	0	0	0	0	0	0	0	NaN	NaN	NaN	0	1	23	1
Q9CQW9	Ifitm3 Interferon-induced transmembrane protein 3	Ifitm3	0	0	0.81	0.29	0.24	0.81	0	0	0	NaN	NaN	0.81	1	1	4	1
Q9CXW4	Rpl11 60S ribosomal protein L11	Rpl11	0	0	1.25	0.14	0.14	1.17	0	0	0.13	NaN	NaN	1.25	2	1	23	1
Q9CZX8	Rps19 40S ribosomal protein S19	Rps19	0	0	0	0	0	0	0	0	0	NaN	NaN	NaN	0	1	23	1
Q9D0K2	Oxct1 Succinyl-CoA:3-ketoacid coenzyme A transferase 1,	Oxct1	0	0	1.2	0	0	1.1	0	0	0	NaN	NaN	1.2	1	1	2	1
Q9DBC7	Prkar1a cAMP-dependent protein kinase type I-alpha regulat	Prkar1a	0	0.71	0	0	0	0	0	0	0	NaN	0.71	NaN	1	1	3	1
Q9DCD0	Pgd 6-phosphogluconate dehydrogenase, decarboxylating	Pgd	0	0	0	0	0	0	0	0	0	NaN	NaN	NaN	0	1	23	1
Q9DCL9	Paics Multifunctional protein ADE2	Paics	0	0	0	0	0	0	0	0	0	NaN	NaN	NaN	0	1	3	1
Q9ERG0	Lima1 LIM domain and actin-binding protein 1	Lima1	0	0.76	1.59	0	0.69	0.72	0	0	0	NaN	0.76	1.59	2	1	23	1
Q9JII6	Akr1a1 Alcohol dehydrogenase	Akr1a1	0	0	0	0	0	0	0	0	0	NaN	NaN	NaN	0	1	2	1
Q9R0P3	Esd S-formylglutathione hydrolase	Esd	0	0	1.3	0.44	0	1.25	0	0	0	NaN	NaN	1.3	1	1	3	1
Q9R0P5	Dstn Destrin	Dstn	0	0	0.79	0.49	0.4	0.76	0	0	0	NaN	NaN	0.79	1	1	3	1
Q9WVA4	Tagln2 Transgelin-2	Tagln2	0	0.22	1.07	0.2	0.23	1.08	0	0	0	NaN	0.22	1.07	1	1	3	1
Q9Z204	Hnrnpc Heterogeneous nuclear ribonucleoproteins C1/C2	Hnrnpc	0	0	0	0	0	0	0	0	0	NaN	NaN	NaN	0	1	23	1

## Sheet: Raw Data3
ID	Description	Symbol	mr_LH.set_1	mr_LM.set_1	mr_HM.set_1	lr_LH.set_1	lr_LM.set_1	lr_HM.set_1	sd_LH.set_1	sd_LM.set_1	sd_GM.set_1	mean_LH.set_1	mean_LM.set_1	mean_HM.set_1	noqp.set_1	run	charge	segment
P38647	Hspa9 Stress-70 protein, mitochondrial	Hspa9	0.12	0.38	1.4	0	0	1.24	0	0	0.01	0.12	0.38	1.4	3	1	23	1
Q8VDD5	Myh9 Myosin-9	Myh9	0.12	0.11	0.92	0	0	0.88	0.17	0.12	0.29	0.21	0.15	0.87	10	1	234	1
Q9WVA4	Tagln2 Transgelin-2	Tagln2	0.14	0.25	0.66	0	0	0.62	0	0	0.04	0.14	0.25	0.66	3	1	23	1
Q04857	Col6a1 Collagen alpha-1(VI) chain	Col6a1	0.16	0.24	1.18	0.1	0.12	0.58	0.08	0	0	0.16	0.24	1.18	2	1	3	1
P80316	Cct5 T-complex protein 1 subunit epsilon	Cct5	0.17	0	0	0	0	0	0	0	0	0.17	NaN	NaN	1	1	3	1
Q02053	Uba1 Ubiquitin-like modifier-activating enzyme 1	Uba1	0.2	0	0	0	0	0	0	0	0	0.2	NaN	NaN	1	1	3	1
P20152	Vim Vimentin	Vim	0.23	0.3	1.23	0.2	0.29	1.17	3.29	1.89	0.22	1.05	0.78	1.2	34	1	234	1
Q91YQ5	Rpn1 Dolichyl-diphosphooligosaccharide--protein glycosy	Rpn1	0.23	0	0	0	0	0	0	0	0	0.23	NaN	NaN	1	1	3	1
Q922R8	Pdia6 Protein disulfide-isomerase A6	Pdia6	0.23	0.29	1.34	0.24	0.31	1.3	0	0	0	0.23	0.29	1.34	1	1	3	1
P68433	Hist1h3i Histone H3.1	Hist1h3i	0.24	0.26	1	0.22	0.26	1.02	0.05	0.03	0.13	0.26	0.26	1.05	4	1	234	1
P84244	H3f3b Histone H3.3	H3f3b	0.24	0.26	1	0.22	0.26	1.02	0.05	0.03	0.13	0.26	0.26	1.05	4	1	234	1
P47962	Rpl5 60S ribosomal protein L5	Rpl5	0.25	0	0	0	0	0	0	0	0	0.25	NaN	NaN	1	1	2	1
Q08093	Cnn2 Calponin-2	Cnn2	0.25	0	0	0	0	0	0	0	0	0.25	NaN	NaN	1	1	3	1
Q8CGP1	Hist1h2bk Histone H2B type 1-K	Hist1h2bk	0.25	0.36	1.06	0.2	0.28	1.04	0.33	0.17	0.26	0.37	0.39	1.06	6	1	23	1
P26039	Tln1 Talin-1	Tln1	0.26	0.43	0.73	0	0	0.67	0	0	0.09	0.26	0.43	0.72	4	1	23	1
Q64727	Vcl Vinculin	Vcl	0.26	0.21	0.84	0.12	0.11	0.8	0	0	0.39	0.26	0.21	0.66	4	1	234	1
P0C0S6	H2afz Histone H2A.Z	H2afz	0.27	0.3	1.13	0.27	0.31	1.14	0	0	0	0.27	0.3	1.13	1	1	2	1
Q3THW5	H2afv Histone H2A.V	H2afv	0.27	0.3	1.13	0.27	0.31	1.14	0	0	0	0.27	0.3	1.13	1	1	2	1
Q6GSS7	Hist2h2aa2 Histone H2A type 2-A	Hist2h2aa2	0.27	0.29	1.08	0.27	0.3	1.08	0.21	0.07	0.24	0.38	0.33	0.96	3	1	23	1
Q8BFU2	Hist3h2a Histone H2A type 3	Hist3h2a	0.27	0.29	1.08	0.27	0.3	1.08	0.13	0.05	0.17	0.32	0.31	1.01	7	1	234	1
Q8BFZ3	Actbl2 Beta-actin-like protein 2	Actbl2	0.27	0.32	1.2	0.27	0.33	1.17	0.03	0.01	0.07	0.28	0.32	1.17	3	1	234	1
Q8CGP4	Hist1h2aa Histone H2A	Hist1h2aa	0.27	0.29	1.08	0.27	0.3	1.08	0.13	0.05	0.17	0.32	0.31	1.01	7	1	234	1
Q8R1M2	H2afj Histone H2A.J	H2afj	0.27	0.29	1.08	0.27	0.3	1.08	0.13	0.05	0.17	0.32	0.31	1.01	7	1	234	1
P07356	Anxa2 Annexin A2	Anxa2	0.28	0.27	1.07	0	0.3	0.92	0.08	0.05	0.14	0.28	0.26	1.08	5	1	23	1
P14152	Mdh1 Malate dehydrogenase, cytoplasmic	Mdh1	0.28	0	0.87	0.12	0.12	0.83	0	0	0.11	0.28	NaN	0.87	2	1	3	1
P14206	Rpsa 40S ribosomal protein SA	Rpsa	0.28	0.26	1.08	0	0.28	0.98	0.13	0	0.22	0.28	0.26	1.15	3	1	23	1
Q9QXT0	Cnpy2 Protein canopy homolog 2	Cnpy2	0.28	0.31	1.11	0.29	0.32	1.1	0.01	0.01	0.01	0.28	0.31	1.11	2	1	23	1
E9QA15	Cald1 Protein Cald1	Cald1	0.29	0	0.88	0.16	0.12	0.85	0	0	0.05	0.29	NaN	0.88	2	1	3	1
P84099	Rpl19 60S ribosomal protein L19	Rpl19	0.29	0	0.98	0	0.23	0.45	0	0	0	0.29	NaN	0.98	2	1	3	1
Q01853	Vcp Transitional endoplasmic reticulum ATPase	Vcp	0.29	0.07	0.79	0	0	0.96	0.25	0	0	0.29	0.07	0.79	3	1	23	1
P09411	Pgk1 Phosphoglycerate kinase 1	Pgk1	0.3	0.3	0.93	0	0.27	0.91	0	0.04	0.25	0.3	0.3	0.87	3	1	3	1
P27773	Pdia3 Protein disulfide-isomerase A3	Pdia3	0.3	0.36	1.24	0.3	0.38	1.2	0.12	0.12	0.15	0.34	0.41	1.21	6	1	234	1
Q03265	Atp5a1 ATP synthase subunit alpha, mitochondrial	Atp5a1	0.3	0.41	1.29	0.29	0.38	1.2	0.15	0.12	0.13	0.34	0.43	1.26	8	1	234	1
Q80X68	Csl Citrate synthase	Csl	0.31	0.44	1.26	0.32	0.38	1.17	0.1	0.08	0.08	0.34	0.44	1.24	3	1	23	1
E9PUX4	Gm5428 60S ribosomal protein L6	Gm5428	0.32	0.44	0.96	0.32	0.57	0.89	0	0.18	0.04	0.32	0.44	0.96	3	1	23	1
P08113	Hsp90b1 Endoplasmin	Hsp90b1	0.32	0.36	1.1	0.32	0.36	1.1	0.01	0.01	0.05	0.32	0.36	1.1	2	1	23	1
P47911	Rpl6 60S ribosomal protein L6	Rpl6	0.32	0.44	0.96	0.32	0.57	0.89	0	0.18	0.04	0.32	0.44	0.96	3	1	23	1
P62852	Rps25 40S ribosomal protein S25	Rps25	0.32	0.26	0.85	0.3	0.27	0.86	0	0	0	0.32	0.26	0.85	1	1	2	1
P63017	Hspa8 Heat shock cognate 71 kDa protein	Hspa8	0.32	0.37	1.19	0.32	0.38	1.11	0.05	0.09	1.66	0.31	0.39	1.7	9	1	23	1
P68369	Tuba1a Tubulin alpha-1A chain	Tuba1a	0.32	0.31	0.86	0.28	0.28	0.83	0.07	0.17	0.1	0.33	0.38	0.91	9	1	234	1
Q60932	Vdac1 Voltage-dependent anion-selective channel protein	Vdac1	0.32	0.41	1.13	0.18	0.21	1.11	0.1	0	0	0.32	0.41	1.13	2	1	23	1
Q64475	Hist1h2bb Histone H2B type 1-B	Hist1h2bb	0.32	0.33	1.03	0.17	0.29	1	0.63	0.22	0.34	0.59	0.43	0.93	9	1	234	1
Q68FD5	Cltc Clathrin heavy chain 1	Cltc	0.32	0.34	1.09	0.32	0.34	1.06	0	0	0	0.32	0.34	1.09	1	1	2	1
Q8CGP2	Hist1h2bp Histone H2B type 1-P	Hist1h2bp	0.32	0.33	1.03	0.17	0.29	1	0.63	0.22	0.34	0.59	0.43	0.93	9	1	234	1
Q9CZU6	Cs Citrate synthase, mitochondrial	Cs	0.32	0.38	1.25	0.33	0.19	1.19	0.08	0.22	0.06	0.36	0.31	1.24	4	1	23	1
Q9ERG0	Lima1 LIM domain and actin-binding protein 1	Lima1	0.32	0.3	0.99	0.16	0.16	0.94	0	0	0.01	0.32	0.3	0.99	2	1	23	1
P11087	Col1a1 Collagen alpha-1(I) chain	Col1a1	0.33	0.33	1.04	0.29	0.32	0.99	0.12	0.14	0.19	0.37	0.34	1.01	13	1	234	1
P16858	Gapdh Glyceraldehyde-3-phosphate dehydrogenase	Gapdh	0.33	0.31	0.94	0.3	0.32	0.94	0.06	0.05	0.1	0.35	0.32	0.96	10	1	234	1
P48036	Anxa5 Annexin A5	Anxa5	0.33	0.26	0.82	0	0.16	0.8	0	0.04	0.09	0.33	0.26	0.82	2	1	24	1
P56480	Atp5b ATP synthase subunit beta, mitochondrial	Atp5b	0.33	0.39	1.24	0	0.38	1.15	0.07	0.06	0.24	0.32	0.39	1.27	11	1	234	1
P58771	Tpm1 Tropomyosin alpha-1 chain	Tpm1	0.33	0.35	1.01	0.33	0.33	0.93	0	0	0.07	0.33	0.35	1.01	3	1	34	1
P58774	Tpm2 Tropomyosin beta chain	Tpm2	0.33	0.35	1.01	0.33	0.33	0.93	0	0	0.07	0.33	0.35	1.01	3	1	34	1
Q60847	Col12a1 Collagen alpha-1(XII) chain	Col12a1	0.33	0	1.34	0.2	0	0.65	0	0	0	0.33	NaN	1.34	2	1	23	1
P60710	Actb Actin, cytoplasmic 1	Actb	0.34	0.33	0.98	0.32	0.33	0.97	0.54	0.21	0.22	0.49	0.39	0.93	26	1	2345	1
Q9DCL9	Paics Multifunctional protein ADE2	Paics	0.34	0.31	0.97	0.33	0.32	0.96	0	0	0	0.34	0.31	0.97	1	1	3	1
Q9QXS1	Plec Plectin	Plec	0.34	0.4	1.1	0.29	0.32	1.08	0.15	0.17	0.06	0.39	0.44	1.12	6	1	23	1
P62737	Acta2 Actin, aortic smooth muscle	Acta2	0.35	0.34	0.98	0.33	0.33	0.97	0.6	0.23	0.26	0.55	0.4	0.92	20	1	2345	1
P10126	Eef1a1 Elongation factor 1-alpha 1	Eef1a1	0.36	0.33	0.8	0	0	0.71	0	0.02	0.05	0.36	0.32	0.8	5	1	234	1
P18760	Cfl1 Cofilin-1	Cfl1	0.36	0.29	0.81	0.36	0.3	0.81	0.06	0.04	0.03	0.36	0.29	0.81	2	1	2	1
P35980	Rpl18 60S ribosomal protein L18	Rpl18	0.36	0.42	0.92	0.38	0.37	0.83	0.05	0.06	0.08	0.36	0.42	0.92	3	1	23	1
P68368	Tuba4a Tubulin alpha-4A chain	Tuba4a	0.36	0.41	0.86	0	0	0.83	0	0.23	0.09	0.36	0.48	0.89	5	1	34	1
Q8BTM8	Flna Filamin-A	Flna	0.36	0.3	0.84	0	0.3	0.81	0.58	0.29	0.12	0.63	0.41	0.8	12	1	234	1
P19324	Serpinh1 Serpin H1	Serpinh1	0.37	0.4	1.17	0.34	0.36	1.11	0.06	0.12	0.13	0.35	0.36	1.11	6	1	23	1
P42932	Cct8 T-complex protein 1 subunit theta	Cct8	0.37	0.36	1.02	0.36	0.37	1	0.01	0.05	0.14	0.37	0.36	1.02	2	1	23	1
P61982	Ywhag 14-3-3 protein gamma	Ywhag	0.37	0.31	0.89	0.36	0.33	0.89	0	0	0	0.37	0.31	0.89	1	1	3	1
Q60605	Myl6 Myosin light polypeptide 6	Myl6	0.37	0.32	0.9	0.34	0.33	0.9	0.03	0.01	0.07	0.36	0.32	0.93	3	1	23	1
Q61753	Phgdh D-3-phosphoglycerate dehydrogenase	Phgdh	0.37	0.32	0.93	0.32	0.26	0.92	0	0.04	0.1	0.37	0.32	0.95	3	1	24	1
Q9CQV8	Ywhab 14-3-3 protein beta/alpha	Ywhab	0.37	0.31	0.89	0.36	0.33	0.89	0	0	0	0.37	0.31	0.89	1	1	3	1
Q9D8N0	Eef1g Elongation factor 1-gamma	Eef1g	0.37	0.29	0.84	0.3	0.24	0.78	0	0	0.05	0.37	0.29	0.84	2	1	3	1
E9QPA6	Cct6a T-complex protein 1 subunit zeta	Cct6a	0.38	0.46	1.09	0.2	0.36	1.01	0	0	0.19	0.38	0.46	1.09	2	1	23	1
O35682	Myadm Myeloid-associated differentiation marker	Myadm	0.38	0.33	0.89	0.19	0.17	0.88	0	0	0.01	0.38	0.33	0.89	2	1	23	1
P20029	Hspa5 78 kDa glucose-regulated protein	Hspa5	0.38	0.41	1.19	0.34	0.39	1.14	0.16	0.21	0.13	0.4	0.4	1.16	11	1	234	1
Q64433	Hspe1 10 kDa heat shock protein, mitochondrial	Hspe1	0.38	0.48	1.33	0.34	0.45	1.3	0.06	0.05	0.04	0.4	0.49	1.32	3	1	23	1
Q8BMK4	Ckap4 Cytoskeleton-associated protein 4	Ckap4	0.38	0.46	1.13	0.41	0.45	1.06	0.13	0.11	0.13	0.38	0.46	1.18	3	1	3	1
P62880	Gnb2 Guanine nucleotide-binding protein G(I)/G(S)/G(T)	Gnb2	0.39	0	0.93	0.38	0.34	0.89	0	0	0	0.39	NaN	0.93	1	1	3	1
P99024	Tubb5 Tubulin beta-5 chain	Tubb5	0.39	0.31	0.86	0.27	0.23	0.86	0.12	0.08	0.25	0.35	0.3	0.94	11	1	234	1
Q922F4	Tubb6 Tubulin beta-6 chain	Tubb6	0.39	0.31	0.83	0.32	0.28	0.82	0.21	0.17	0.08	0.44	0.36	0.82	4	1	2	1
Q9R0P3	Esd S-formylglutathione hydrolase	Esd	0.39	0.36	1.01	0.38	0.38	0.96	0	0	0	0.39	0.36	1.01	1	1	2	1
P09103	P4hb Protein disulfide-isomerase	P4hb	0.4	0.36	1	0.36	0.35	0.98	0.06	0.03	0.11	0.4	0.37	1.01	6	1	234	1
P11499	Hsp90ab1 Heat shock protein HSP 90-beta	Hsp90ab1	0.4	0.18	0.92	0	0.12	0.78	0	0	0.15	0.4	0.18	0.96	6	1	34	1
P35700	Prdx1 Peroxiredoxin-1	Prdx1	0.4	0.3	0.94	0.34	0.31	0.93	0.07	0.04	0.07	0.37	0.3	0.91	4	1	23	1
P43274	Hist1h1e Histone H1.4	Hist1h1e	0.4	0.32	0.85	0.39	0.33	0.82	0.07	0.03	0.1	0.41	0.33	0.87	5	1	23	1
P68372	Tubb4b Tubulin beta-4B chain	Tubb4b	0.4	0.32	0.8	0.32	0.28	0.79	0.14	0.07	0.27	0.37	0.3	0.88	8	1	234	1
P40142	Tkt Transketolase	Tkt	0.41	0.34	0.84	0.41	0.34	0.82	0	0	0	0.41	0.34	0.84	1	1	3	1
P43276	Hist1h1b Histone H1.5	Hist1h1b	0.41	0.32	0.89	0.2	0.32	0.82	0	0.04	0.09	0.41	0.34	0.9	4	1	23	1
P43277	Hist1h1d Histone H1.3	Hist1h1d	0.41	0.31	0.82	0.33	0.32	0.8	0.09	0.06	0.1	0.42	0.31	0.83	7	1	23	1
Q9DB20	Atp5o ATP synthase subunit O, mitochondrial	Atp5o	0.41	0.46	1.17	0.39	0.46	1.13	0	0	0	0.41	0.46	1.17	1	1	3	1
E9PZF0	Gm20390 Nucleoside diphosphate kinase A	Gm20390	0.42	0.4	0.98	0.2	0.18	0.93	0	0	0.04	0.42	0.4	0.98	2	1	23	1
P15532	Nme1 Nucleoside diphosphate kinase A	Nme1	0.42	0.4	0.98	0.2	0.18	0.93	0	0	0.04	0.42	0.4	0.98	2	1	23	1
Q99PL5	Rrbp1 Ribosome-binding protein 1	Rrbp1	0.42	0.56	1.37	0.4	0.51	1.19	0	0	0	0.42	0.56	1.37	1	1	3	1
P16045	Lgals1 Galectin-1	Lgals1	0.43	0.31	0.71	0.42	0.31	0.73	0	0	0	0.43	0.31	0.71	1	1	4	1
P68134	Acta1 Actin, alpha skeletal muscle	Acta1	0.43	0.36	0.76	0.43	0.33	0.75	0.82	0.33	0.24	0.77	0.49	0.74	9	1	234	1
Q9ERD7	Tubb3 Tubulin beta-3 chain	Tubb3	0.43	0.36	0.85	0.38	0.32	0.86	0.11	0.09	0.07	0.4	0.33	0.83	5	1	23	1
P10107	Anxa1 Annexin A1	Anxa1	0.45	0.34	0.92	0.17	0.19	0.9	0	0.16	0.38	0.45	0.26	1.05	7	1	234	1
P17742	Ppia Peptidyl-prolyl cis-trans isomerase A	Ppia	0.45	0.32	0.74	0.4	0.32	0.73	0.1	0.06	0.1	0.47	0.33	0.75	10	1	234	1
P99029	Prdx5 Peroxiredoxin-5, mitochondrial	Prdx5	0.45	0	0.99	0.14	0.31	0.94	0	0	0.21	0.45	NaN	0.99	2	1	23	1
Q8VEK3	Hnrnpu Heterogeneous nuclear ribonucleoprotein U	Hnrnpu	0.45	0.53	1.06	0.41	0.26	1.03	0.1	0	0.08	0.45	0.53	1.06	2	1	3	1
E9Q5T3	Gm5611 Uncharacterized protein	Gm5611	0.46	0.52	0.98	0.46	0.26	0.93	0	0.26	0.22	0.46	0.37	0.93	4	1	234	1
P63038	Hspd1 60 kDa heat shock protein, mitochondrial	Hspd1	0.46	0.56	1.19	0.46	0.56	1.13	0.09	0.05	0.11	0.49	0.54	1.15	9	1	234	1
Q61937	Npm1 Nucleophosmin	Npm1	0.46	0.52	0.98	0.46	0.26	0.93	0	0.26	0.22	0.46	0.37	0.93	4	1	234	1
Q9D0K2	Oxct1 Succinyl-CoA:3-ketoacid coenzyme A transferase 1,	Oxct1	0.46	0.45	1.04	0.44	0.46	1.02	0	0	0	0.46	0.45	1.04	1	1	2	1
O70251	Eef1b Elongation factor 1-beta	Eef1b	0.47	0.44	0.82	0.56	0.44	0.7	0	0.11	0	0.47	0.44	0.82	2	1	2	1
Q01149	Col1a2 Collagen alpha-2(I) chain	Col1a2	0.47	0.34	0.75	0	0.28	0.76	0.03	0.01	0.22	0.47	0.34	0.89	7	1	234	1
Q7TMM9	Tubb2a Tubulin beta-2A chain	Tubb2a	0.47	0.4	0.84	0.19	0.16	0.84	0.05	0.05	0.16	0.45	0.37	0.81	6	1	234	1
D3Z2H9	Tpm3-rs7 Uncharacterized protein	Tpm3-rs7	0.48	0.46	0.98	0.34	0.34	0.92	0.21	0.15	0.07	0.48	0.46	0.99	4	1	234	1
E9Q1N8	Rps2-ps5 Uncharacterized protein	Rps2-ps5	0.48	0.37	0.87	0.4	0.2	0.84	0	0	0.07	0.48	0.37	0.87	2	1	23	1
P25444	Rps2 40S ribosomal protein S2	Rps2	0.48	0.37	0.87	0.4	0.2	0.84	0	0	0.07	0.48	0.37	0.87	2	1	23	1
P47738	Aldh2 Aldehyde dehydrogenase, mitochondrial	Aldh2	0.48	0.53	1.15	0.44	0.52	1.12	0	0	0	0.48	0.53	1.15	1	1	2	1
E9Q616	Ahnak Protein Ahnak	Ahnak	0.49	0.31	0.96	0	0.32	0.92	0.2	0.16	0.11	0.49	0.36	0.93	14	1	234	1
Q9DBJ1	Pgam1 Phosphoglycerate mutase 1	Pgam1	0.49	0.41	0.87	0.48	0.42	0.86	0.16	0.07	0.13	0.49	0.41	0.87	2	1	3	1
Q9CZN7	Shmt2 Protein Shmt2	Shmt2	0.5	0.7	1.21	0.48	0.57	1.17	0.12	0	0.01	0.5	0.7	1.21	2	1	2	1
Q9D8E6	Rpl4 60S ribosomal protein L4	Rpl4	0.51	0.46	0.88	0.24	0.22	0.79	0	0	0.16	0.51	0.46	0.88	2	1	3	1
P05064	Aldoa Fructose-bisphosphate aldolase A	Aldoa	0.54	0.37	0.89	0.21	0.18	0.84	0.08	0.03	0.16	0.51	0.37	0.86	6	1	234	1
P08249	Mdh2 Malate dehydrogenase, mitochondrial	Mdh2	0.54	0.66	1.27	0.53	0.66	1.25	0.01	0.05	0.06	0.54	0.66	1.27	2	1	23	1
P62962	Pfn1 Profilin-1	Pfn1	0.54	0.54	0.66	0.34	0.49	0.63	0.28	0.09	0.04	0.54	0.54	0.66	3	1	23	1
D3YX54	Rpl13-ps3 60S ribosomal protein L13	Rpl13-ps3	0.55	0.41	0.88	0.28	0.24	0.44	0	0.08	0	0.55	0.41	0.88	2	1	23	1
P47963	Rpl13 60S ribosomal protein L13	Rpl13	0.55	0.41	0.88	0.28	0.24	0.44	0	0.08	0	0.55	0.41	0.88	2	1	23	1
P58252	Eef2 Elongation factor 2	Eef2	0.57	0.4	0.83	0.54	0.33	0.82	0.26	0.19	0.06	0.59	0.45	0.86	5	1	23	1
P49312	Hnrnpa1 Heterogeneous nuclear ribonucleoprotein A1	Hnrnpa1	0.58	0.47	0.84	0.53	0.47	0.85	0	0	0	0.58	0.47	0.84	1	1	3	1
P08228	Sod1 Superoxide dismutase	Sod1	0.59	0.43	0.68	0.29	0.34	0.66	0	0	0.08	0.59	0.43	0.68	2	1	24	1
P17182	Eno1 Alpha-enolase	Eno1	0.6	0.32	0.85	0	0.31	0.73	0.1	0.09	0.25	0.55	0.34	0.93	9	1	234	1
P80318	Cct3 T-complex protein 1 subunit gamma	Cct3	0.6	0	0	0	0	0	0	0	0	0.6	NaN	NaN	1	1	2	1
Q9D0E1	Hnrnpm Heterogeneous nuclear ribonucleoprotein M	Hnrnpm	0.61	0.62	1.04	0.6	0.61	0.99	0.08	0.07	0.02	0.58	0.59	1.04	3	1	23	1
Q9QUM9	Psma6 Proteasome subunit alpha type-6	Psma6	0.61	0.53	0.98	0.5	0.5	0.92	0	0	0.14	0.61	0.53	0.98	2	1	23	1
O08553	Dpysl2 Dihydropyrimidinase-related protein 2	Dpysl2	0.62	0.38	0.82	0.42	0.32	0.82	0	0	0.26	0.62	0.38	0.82	2	1	23	1
P48678	Lmna Prelamin-A/C	Lmna	0.62	0.55	1.09	0	0.23	1.06	0.31	0.23	0.22	0.68	0.55	1.04	5	1	23	1
P62242	Rps8 40S ribosomal protein S8	Rps8	0.62	0.57	1.01	0.29	0.39	0.96	0	0	0.14	0.62	0.57	0.99	5	1	23	1
P35979	Rpl12 60S ribosomal protein L12	Rpl12	0.64	0.48	0.81	0.31	0.47	0.8	0	0.05	0	0.64	0.48	0.81	2	1	23	1
P10854	Hist1h2bm Histone H2B type 1-M	Hist1h2bm	0.66	0.36	0.96	0.17	0.31	0.98	0.69	0.22	0.35	0.8	0.46	0.86	7	1	234	1
P63276	Rps17 40S ribosomal protein S17	Rps17	0.66	0.49	0.78	0.63	0.5	0.75	0	0	0	0.66	0.49	0.78	1	1	3	1
Q64525	Hist2h2bb Histone H2B type 2-B	Hist2h2bb	0.66	0.36	0.96	0.17	0.31	0.98	0.69	0.22	0.35	0.8	0.46	0.86	7	1	234	1
P52480	Pkm Pyruvate kinase isozymes M1/M2	Pkm	0.67	0.49	0.73	0.55	0.42	0.72	0.01	0.11	0.14	0.67	0.49	0.72	4	1	23	1
Q9Z1R9	Prss1 Protease, serine, 1 (Trypsin 1)	Prss1	0.92	0.76	0.84	0.89	0.75	0.82	0.01	0.01	0.01	0.92	0.76	0.84	2	1	34	1
Q99PT1	Arhgdia Rho GDP-dissociation inhibitor 1	Arhgdia	1.3	0	0.84	0.16	0.14	0.82	1.36	0	0.02	1.3	NaN	0.84	2	1	23	1
D3YU45	Gm3940 Protein Gm3940	Gm3940	0	0	0	0	0	0	0	0	0	NaN	NaN	NaN	0	1	23	1
D3YX47	Rpl21-ps6 Uncharacterized protein	Rpl21-ps6	0	0	0	0	0	0	0	0	0	NaN	NaN	NaN	0	1	34	1
D3YX83	Gm9104 Uncharacterized protein	Gm9104	0	0	0	0	0	0	0	0	0	NaN	NaN	NaN	0	1	34	1
D3Z1D6	Gm10335 Protein Gm10335	Gm10335	0	0	0	0	0	0	0	0	0	NaN	NaN	NaN	0	1	23	1
E9PWQ3	Col6a3 Protein Col6a3	Col6a3	0	0	0	0	0	0	0	0	0	NaN	NaN	NaN	0	1	23	1
E9PZB3	Gm5093 Protein Gm5093	Gm5093	0	0	0	0	0	0	0	0	0	NaN	NaN	NaN	0	1	23	1
F8VQ36	Gm4968 Uncharacterized protein	Gm4968	0	0	0.92	0.32	0	0.88	0	0	0	NaN	NaN	0.92	1	1	3	1
O09167	Rpl21 60S ribosomal protein L21	Rpl21	0	0	0	0	0	0	0	0	0	NaN	NaN	NaN	0	1	34	1
O35129	Phb2 Prohibitin-2	Phb2	0	0	1.3	0.21	0.28	1.25	0	0	0	NaN	NaN	1.3	1	1	3	1
O54724	Ptrf Polymerase I and transcript release factor	Ptrf	0	0.5	1.08	0	0	0.79	0	0	0.32	NaN	0.5	1.08	3	1	3	1
O55022	Pgrmc1 Membrane-associated progesterone receptor componen	Pgrmc1	0	0	0	0	0	0	0	0	0	NaN	NaN	NaN	0	1	34	1
O88342	Wdr1 WD repeat-containing protein 1	Wdr1	0	0	0	0	0	0	0	0	0	NaN	NaN	NaN	0	1	34	1
O88685	Psmc3 26S protease regulatory subunit 6A	Psmc3	0	0	0	0	0	0	0	0	0	NaN	NaN	NaN	0	1	3	1
O88844	Idh1 Isocitrate dehydrogenase	Idh1	0	0	0	0	0	0	0	0	0	NaN	NaN	NaN	0	1	3	1
P06151	Ldha L-lactate dehydrogenase A chain	Ldha	0	0	0.8	0.18	0.15	0.74	0	0	0.01	NaN	NaN	0.8	2	1	23	1
P07091	S100a4 Protein S100-A4	S100a4	0	0	0	0	0	0	0	0	0	NaN	NaN	NaN	0	1	23	1
P07901	Hsp90aa1 Heat shock protein HSP 90-alpha	Hsp90aa1	0	0	0.92	0	0.16	0.89	0	0	0.09	NaN	NaN	0.92	2	1	34	1
P08003	Pdia4 Protein disulfide-isomerase A4	Pdia4	0	0	0	0	0	0	0	0	0	NaN	NaN	NaN	0	1	24	1
P11276	Fn1 Fibronectin	Fn1	0	0	0.97	0.31	0.32	0.96	0	0	0.13	NaN	NaN	0.97	2	1	23	1
P11983	Tcp1 T-complex protein 1 subunit alpha	Tcp1	0	0.51	1.23	0.4	0.47	1.11	0	0	0	NaN	0.51	1.23	1	1	3	1
P12787	Cox5a Cytochrome c oxidase subunit 5A, mitochondrial	Cox5a	0	0	0	0	0	0	0	0	0	NaN	NaN	NaN	0	1	23	1
P13020	Gsn Gelsolin	Gsn	0	0	0	0	0	0	0	0	0	NaN	NaN	NaN	0	1	34	1
P14115	Rpl27a 60S ribosomal protein L27a	Rpl27a	0	0	0.75	0.43	0	0.74	0	0	0	NaN	NaN	0.75	1	1	2	1
P14211	Calr Calreticulin	Calr	0	0	0	0	0	0	0	0	0	NaN	NaN	NaN	0	1	23	1
P15379	Cd44 CD44 antigen	Cd44	0	0	0.98	0	0.28	0.88	0	0	0	NaN	NaN	0.98	1	1	2	1
P17751	Tpi1 Triosephosphate isomerase	Tpi1	0	0	0.84	0.27	0.24	0.81	0	0	0	NaN	NaN	0.84	1	1	2	1
P17918	Pcna Proliferating cell nuclear antigen	Pcna	0	0	0	0	0	0	0	0	0	NaN	NaN	NaN	0	1	23	1
P24452	Capg Macrophage-capping protein	Capg	0	0	0	0	0	0	0	0	0	NaN	NaN	NaN	0	1	23	1
P26041	Msn Moesin	Msn	0	0	0	0	0	0	0	0	0	NaN	NaN	NaN	0	1	3	1
P27659	Rpl3 60S ribosomal protein L3	Rpl3	0	0.28	0	0	0	0	0	0	0	NaN	0.28	NaN	1	1	3	1
P29533	Vcam1 Vascular cell adhesion protein 1	Vcam1	0	0	0	0	0	0	0	0	0	NaN	NaN	NaN	0	1	23	1
P29758	Oat Ornithine aminotransferase, mitochondrial	Oat	0	0	0	0	0	0	0	0	0	NaN	NaN	NaN	0	1	34	1
P42208	Sept2 Septin-2	2021-09-02	0	0	0.9	0	0	0.84	0	0	0	NaN	NaN	0.9	1	1	3	1
P51410	Rpl9 60S ribosomal protein L9	Rpl9	0	0	0	0	0	0	0	0	0	NaN	NaN	NaN	0	1	34	1
P53026	Rpl10a 60S ribosomal protein L10a	Rpl10a	0	0.29	1.04	0	0	0.95	0	0	0	NaN	0.29	1.04	1	1	2	1
P57776	Eef1d Elongation factor 1-delta	Eef1d	0	0.28	1.18	0.1	0.34	0.99	0	0	0.52	NaN	0.28	1.18	2	1	2	1
P57780	Actn4 Alpha-actinin-4	Actn4	0	0.36	1.17	0.29	0.37	1.05	0	0	0	NaN	0.36	1.17	1	1	2	1
P60335	Pcbp1 Poly(rC)-binding protein 1	Pcbp1	0	0.24	0.96	0	0	0.91	0	0	0.01	NaN	0.24	0.96	4	1	3	1
P61161	Actr2 Actin-related protein 2	Actr2	0	0	0	0	0	0	0	0	0	NaN	NaN	NaN	0	1	3	1
P61514	Rpl37a 60S ribosomal protein L37a	Rpl37a	0	0.38	0.63	0.29	0.2	0.63	0	0.04	0	NaN	0.38	0.63	2	1	23	1
P61979	Hnrnpk Heterogeneous nuclear ribonucleoprotein K	Hnrnpk	0	0.22	0.96	0.32	0.35	0.86	0	0.21	0.09	NaN	0.22	0.96	3	1	23	1
P62264	Rps14 40S ribosomal protein S14	Rps14	0	0	1.01	0	0.4	0.98	0	0	0	NaN	NaN	1.01	1	1	3	1
P62305	Snrpe Small nuclear ribonucleoprotein E	Snrpe	0	0	0	0	0	0	0	0	0	NaN	NaN	NaN	0	1	23	1
P62754	Rps6 40S ribosomal protein S6	Rps6	0	0.38	0.92	0.41	0.22	0.86	0	0.09	0.16	NaN	0.38	0.92	2	1	3	1
P62830	Rpl23 60S ribosomal protein L23	Rpl23	0	0	0	0	0	0	0	0	0	NaN	NaN	NaN	0	1	23	1
P62843	Rps15 40S ribosomal protein S15	Rps15	0	0	0	0	0	0	0	0	0	NaN	NaN	NaN	0	1	23	1
P62918	Rpl8 60S ribosomal protein L8	Rpl8	0	0	0.92	0.18	0.2	0.86	0	0	0.3	NaN	NaN	0.92	2	1	34	1
P62983	Rps27a Ubiquitin-40S ribosomal protein S27a	Rps27a	0	0	0	0	0	0	0	0	0	NaN	NaN	NaN	0	1	3	1
P63001	Rac1 Ras-related C3 botulinum toxin substrate 1	Rac1	0	0	0	0	0	0	0	0	0	NaN	NaN	NaN	0	1	3	1
P63028	Tpt1 Translationally-controlled tumor protein	Tpt1	0	0.2	0	0	0	0.68	0	0	0	NaN	0.2	NaN	1	1	2	1
P63101	Ywhaz 14-3-3 protein zeta/delta	Ywhaz	0	0	0	0	0	0	0	0	0	NaN	NaN	NaN	0	1	3	1
P63323	Rps12 40S ribosomal protein S12	Rps12	0	0	0.99	0.31	0.31	0.96	0	0	0	NaN	NaN	0.99	1	1	3	1
P67778	Phb Prohibitin	Phb	0	0	0	0	0	0	0	0	0	NaN	NaN	NaN	0	1	3	1
P70296	Pebp1 Phosphatidylethanolamine-binding protein 1	Pebp1	0	0	0	0	0	0	0	0	0	NaN	NaN	NaN	0	1	3	1
P70333	Hnrnph2 Heterogeneous nuclear ribonucleoprotein H2	Hnrnph2	0	0	0	0	0	0	0	0	0	NaN	NaN	NaN	0	1	23	1
P80314	Cct2 T-complex protein 1 subunit beta	Cct2	0	0	1.21	0	0.32	1.14	0	0	0.11	NaN	NaN	1.21	2	1	23	1
P80315	Cct4 T-complex protein 1 subunit delta	Cct4	0	0	0	0	0	0	0	0	0	NaN	NaN	NaN	0	1	3	1
P97315	Csrp1 Cysteine and glycine-rich protein 1	Csrp1	0	0.14	0.55	0	0	0.26	0	0	0	NaN	0.14	0.55	2	1	3	1
P97351	Rps3a 40S ribosomal protein S3a	Rps3a	0	0	0	0	0	0	0	0	0	NaN	NaN	NaN	0	1	3	1
P97461	Rps5 40S ribosomal protein S5	Rps5	0	0.54	0.93	0.28	0.28	0.9	0	0	0.03	NaN	0.54	0.93	2	1	2	1
Q02788	Col6a2 Collagen alpha-2(VI) chain	Col6a2	0	0	0	0	0	0	0	0	0	NaN	NaN	NaN	0	1	3	1
Q05816	Fabp5 Fatty acid-binding protein, epidermal	Fabp5	0	0.13	0	0	0	0	0	0.06	0	NaN	0.13	NaN	2	1	23	1
Q3TW96	Uap1l1 UDP-N-acetylhexosamine pyrophosphorylase-like prot	Uap1l1	0	0.11	0	0	0	0	0	0	0	NaN	0.11	NaN	1	1	2	1
Q3UPL0	Sec31a Protein transport protein Sec31A	Sec31a	0	0.49	0	0	0	0	0	0	0	NaN	0.49	NaN	1	1	3	1
Q60715	P4ha1 Prolyl 4-hydroxylase subunit alpha-1	P4ha1	0	0	0	0	0	0	0	0	0	NaN	NaN	NaN	0	1	2	1
Q61553	Fscn1 Fascin	Fscn1	0	0	0	0	0	0	0	0	0	NaN	NaN	NaN	0	1	34	1
Q61599	Arhgdib Rho GDP-dissociation inhibitor 2	Arhgdib	0	0.18	0.64	0	0.15	0.36	0	0.16	0.14	NaN	0.18	0.64	2	1	23	1
Q61879	Myh10 Myosin-10	Myh10	0	0	0	0	0	0	0	0	0	NaN	NaN	NaN	0	1	34	1
Q61990	Pcbp2 Poly(rC)-binding protein 2	Pcbp2	0	0	0.97	0	0	0.95	0	0	0	NaN	NaN	0.97	1	1	3	1
Q62465	Vat1 Synaptic vesicle membrane protein VAT-1 homolog	Vat1	0	0	0.83	0	0.09	0.81	0	0	0.01	NaN	NaN	0.83	2	1	2	1
Q78PY7	Snd1 Staphylococcal nuclease domain-containing protein	Snd1	0	0	0	0	0	0	0	0	0	NaN	NaN	NaN	0	1	23	1
Q7TPR4	Actn1 Alpha-actinin-1	Actn1	0	0.36	1.17	0.29	0.37	1.05	0	0	0	NaN	0.36	1.17	1	1	2	1
Q80X90	Flnb Filamin-B	Flnb	0	0	0	0	0	0	0	0	0	NaN	NaN	NaN	0	1	23	1
Q8BFR4	Gns N-acetylglucosamine-6-sulfatase	Gns	0	0.36	1.05	0.32	0.34	1.03	0	0	0.17	NaN	0.36	1.05	2	1	23	1
Q8BHN3	Ganab Neutral alpha-glucosidase AB	Ganab	0	0	0	0	0	0	0	0	0	NaN	NaN	NaN	0	1	3	1
Q8BMS1	Hadha Trifunctional enzyme subunit alpha, mitochondrial	Hadha	0	0	0	0	0	0	0	0	0	NaN	NaN	NaN	0	1	234	1
Q8BP67	Rpl24 60S ribosomal protein L24	Rpl24	0	0.32	0.83	0.44	0.39	0.78	0	0	0.1	NaN	0.32	0.83	2	1	23	1
Q8K2B3	Sdha Succinate dehydrogenase	Sdha	0	0	0	0	0	0	0	0	0	NaN	NaN	NaN	0	1	23	1
Q8R081	Hnrnpl Heterogeneous nuclear ribonucleoprotein L	Hnrnpl	0	0	0	0	0	0	0	0	0	NaN	NaN	NaN	0	1	3	1
Q8VIJ6	Sfpq Splicing factor, proline- and glutamine-rich	Sfpq	0	0	1.34	0	0	1.2	0	0	0	NaN	NaN	1.34	1	1	3	1
Q91VI7	Rnh1 Ribonuclease inhibitor	Rnh1	0	0	0	0	0	0	0	0	0	NaN	NaN	NaN	0	1	3	1
Q91ZX7	Lrp1 Prolow-density lipoprotein receptor-related protei	Lrp1	0	0	1.05	0	0	0	0	0	0	NaN	NaN	1.05	1	1	2	1
Q99LC5	Etfa Electron transfer flavoprotein subunit alpha, mito	Etfa	0	0	0	0	0	0	0	0	0	NaN	NaN	NaN	0	1	23	1
Q9CQW9	Ifitm3 Interferon-induced transmembrane protein 3	Ifitm3	0	0.18	0.69	0.26	0	0.66	0	0	0	NaN	0.18	0.69	1	1	4	1
Q9CXW4	Rpl11 60S ribosomal protein L11	Rpl11	0	0	0	0	0	0	0	0	0	NaN	NaN	NaN	0	1	23	1
Q9D051	Pdhb Pyruvate dehydrogenase E1 component subunit beta,	Pdhb	0	0	0	0	0	0	0	0	0	NaN	NaN	NaN	0	1	3	1
Q9DCX2	Atp5h ATP synthase subunit d, mitochondrial	Atp5h	0	0	0	0	0	0	0	0	0	NaN	NaN	NaN	0	1	23	1
Q9R0P5	Dstn Destrin	Dstn	0	0	0.76	0	0	0.74	0	0	0	NaN	NaN	0.76	1	1	2	1
Q9WUM4	Coro1c Coronin-1C	Coro1c	0	0	0	0	0	0	0	0	0	NaN	NaN	NaN	0	1	23	1
Q9Z1Q5	Clic1 Chloride intracellular channel protein 1	Clic1	0	0	0	0	0	0	0	0	0	NaN	NaN	NaN	0	1	3	1
Q9Z204	Hnrnpc Heterogeneous nuclear ribonucleoproteins C1/C2	Hnrnpc	0	0	1.37	0	0	1.17	0	0	0	NaN	NaN	1.37	1	1	2	1
Q9Z2U1	Psma5 Proteasome subunit alpha type-5	Psma5	0	0	0	0	0	0	0	0	0	NaN	NaN	NaN	0	1	23	1

## Sheet: Selected Data
ID	Genename	1			2			3			mr_LH				Heavy/Light Ratio
		mr_LH	mr_LM	mr_HM	mr_LH	mr_LM	mr_HM	mr_LH	mr_LM	mr_HM	1	2	3	Average
P0C0S6	H2afz	0.11	0.56	2.32	0.3	0.45	1.53	0.27	0.3	1.13	0.11	0.3	0.27	0.226667	4.41176
Q3THW5	H2afv	0.11	0.56	2.32	0.3	0.45	1.53	0.27	0.3	1.13	0.11	0.3	0.27	0.226667	4.41176
E9PWQ3	Col6a3	0.15	0.78	1.16	0	0	0	0	0	0	0.15	0	0	0.15	6.66667
P20152	Vim	0.17	0.51	2.23	0.16	0.74	1.7	0.23	0.3	1.23	0.17	0.16	0.23	0.186667	5.35714
Q61990	Pcbp2	0.17	0	1.92	0	0	0	0	0	0.97	0.17	0	0	0.17	5.88235
P26041	Msn	0.18	0.44	2.05	0	0.48	1.14	0	0	0	0.18	0	0	0.18	5.55556
Q04857	Col6a1	0.2	0.46	1.96	0.12	0	1.73	0.16	0.24	1.18	0.2	0.12	0.16	0.16	6.25
Q8VDD5	Myh9	0.2	0.44	2.08	0.35	0.47	1.44	0.12	0.11	0.92	0.2	0.35	0.12	0.223333	4.47761
Q8BFU2	Hist3h2a	0.21	0.49	2.3	0.3	0.45	1.53	0.27	0.29	1.08	0.21	0.3	0.27	0.26	3.84615
Q8CGP4	Hist1h2aa	0.21	0.48	2.3	0.3	0.45	1.53	0.27	0.29	1.08	0.21	0.3	0.27	0.26	3.84615
Q8R1M2	H2afj	0.21	0.49	2.3	0.3	0.45	1.53	0.27	0.29	1.08	0.21	0.3	0.27	0.26	3.84615
P08113	Hsp90b1	0.23	0.62	2.01	0.4	0.57	1.47	0.32	0.36	1.1	0.23	0.4	0.32	0.316667	3.15789
P63001	Rac1	0.24	0.24	0.85	0	0	0	0	0	0	0.24	0	0	0.24	4.16667
P09411	Pgk1	0.26	0.64	2.32	0	0	1.42	0.3	0.3	0.93	0.26	0	0.3	0.28	3.57143
Q9QXT0	Cnpy2	0.26	0.55	1.47	0.33	0.45	1.38	0.28	0.31	1.11	0.26	0.33	0.28	0.29	3.44828
Q64475	Hist1h2bb	0.27	0.55	1.56	0.53	0.57	1.39	0.32	0.33	1.03	0.27	0.53	0.32	0.373333	2.67857
Q8CGP1	Hist1h2bk	0.27	0.55	1.56	0.53	0.57	1.39	0.25	0.36	1.06	0.27	0.53	0.25	0.35	2.85714
Q8CGP2	Hist1h2bp	0.27	0.55	1.56	0.53	0.57	1.39	0.32	0.33	1.03	0.27	0.53	0.32	0.373333	2.67857
P35700	Prdx1	0.28	0.5	1.4	0.43	0.46	0.91	0.4	0.3	0.94	0.28	0.43	0.4	0.37	2.7027
P16045	Lgals1	0.29	0.59	1.7	0.2	0	0	0.43	0.31	0.71	0.29	0.2	0.43	0.306667	3.26087
P61979	Hnrnpk	0.3	0.55	1.62	0.44	0.48	1.12	0	0.22	0.96	0.3	0.44	0	0.37	2.7027
P60335	Pcbp1	0.32	0.53	1.58	0	0.5	1.21	0	0.24	0.96	0.32	0	0	0.32	3.125
P63028	Tpt1	0.32	0.38	1.57	0	0	0	0	0.2	0	0.32	0	0	0.32	3.125
Q60847	Col12a1	0.32	0.67	2.24	0.58	0	2.09	0.33	0	1.34	0.32	0.58	0.33	0.41	2.43902
Q9WVA4	Tagln2	0.32	0.38	1.5	0	0.22	1.07	0.14	0.25	0.66	0.32	0	0.14	0.23	4.34783
Q68FD5	Cltc	0.33	0.52	1.62	0.31	0.07	1.39	0.32	0.34	1.09	0.33	0.31	0.32	0.32	3.125
Q01149	Col1a2	0.34	0.57	1.72	0.43	0.63	0.91	0.47	0.34	0.75	0.34	0.43	0.47	0.413333	2.41935
Q64727	Vcl	0.34	0.45	1.18	0.07	0	1.18	0.26	0.21	0.84	0.34	0.07	0.26	0.223333	4.47761
Q9QXS1	Plec	0.34	0.57	1.48	0.36	0.64	1.29	0.34	0.4	1.1	0.34	0.36	0.34	0.346667	2.88462
P17751	Tpi1	0.36	0.5	1.44	0	0	0	0	0	0.84	0.36	0	0	0.36	2.77778
P60710	Actb	0.36	0.6	1.4	0.4	0.48	1.33	0.34	0.33	0.98	0.36	0.4	0.34	0.366667	2.72727
P68369	Tuba1a	0.36	0.55	1.54	0.29	0.39	1.37	0.32	0.31	0.86	0.36	0.29	0.32	0.323333	3.09278
P68433	Hist1h3i	0.37	0.51	1.09	0	0.39	1.78	0.24	0.26	1	0.37	0	0.24	0.305	3.27869
P84244	H3f3b	0.37	0.51	1.09	0	0.39	1.78	0.24	0.26	1	0.37	0	0.24	0.305	3.27869
Q03265	Atp5a1	0.37	0.7	2.01	0.27	0.56	1.83	0.3	0.41	1.29	0.37	0.27	0.3	0.313333	3.19149
P10107	Anxa1	0.38	0.48	1.27	0.48	0.47	0.9	0.45	0.34	0.92	0.38	0.48	0.45	0.436667	2.29008
P27773	Pdia3	0.38	0.66	1.94	0.53	0.48	1.6	0.3	0.36	1.24	0.38	0.53	0.3	0.403333	2.47934
Q9D0K2	Oxct1	0.38	0.68	1.41	0	0	1.2	0.46	0.45	1.04	0.38	0	0.46	0.42	2.38095
P11499	Hsp90ab1	0.39	0.53	1.55	0	0	1	0.4	0.18	0.92	0.39	0	0.4	0.395	2.53165
Q9CZU6	Cs	0.4	0.69	1.54	0.28	0	1.56	0.32	0.38	1.25	0.4	0.28	0.32	0.333333	3
P56480	Atp5b	0.41	0.8	1.29	0.48	0.65	1.4	0.33	0.39	1.24	0.41	0.48	0.33	0.406667	2.45902
P68368	Tuba4a	0.41	0.55	1.26	0.43	0.44	1.31	0.36	0.41	0.86	0.41	0.43	0.36	0.4	2.5
Q9DB20	Atp5o	0.41	0.69	1.77	0.46	0.66	1.22	0.41	0.46	1.17	0.41	0.46	0.41	0.426667	2.34375
Q9Z204	Hnrnpc	0.41	0.64	1.99	0	0	0	0	0	1.37	0.41	0	0	0.41	2.43902
P07356	Anxa2	0.42	0.56	1.5	0.24	0.41	1.29	0.28	0.27	1.07	0.42	0.24	0.28	0.313333	3.19149
P10854	Hist1h2bm	0.43	0.61	1.27	0.53	0.57	1.39	0.66	0.36	0.96	0.43	0.53	0.66	0.54	1.85185
P17182	Eno1	0.43	0.59	1.66	0.58	0.54	0.95	0.6	0.32	0.85	0.43	0.58	0.6	0.536667	1.86335
P20029	Hspa5	0.43	0.74	1.74	0.35	0.61	1.68	0.38	0.41	1.19	0.43	0.35	0.38	0.386667	2.58621
P63017	Hspa8	0.43	0.68	1.54	0.31	0.64	1.36	0.32	0.37	1.19	0.43	0.31	0.32	0.353333	2.83019
Q60932	Vdac1	0.43	0.67	1.58	0.41	0.54	1.43	0.32	0.41	1.13	0.43	0.41	0.32	0.386667	2.58621
Q64525	Hist2h2bb	0.43	0.61	1.27	0.53	0.57	1.39	0.66	0.36	0.96	0.43	0.53	0.66	0.54	1.85185
P14206	Rpsa	0.44	0.53	1.42	0	0	0	0.28	0.26	1.08	0.44	0	0.28	0.36	2.77778
P48678	Lmna	0.44	0.68	1.73	0.49	0.64	1.37	0.62	0.55	1.09	0.44	0.49	0.62	0.516667	1.93548
Q61553	Fscn1	0.44	0.52	1.27	0	0	0	0	0	0	0.44	0	0	0.44	2.27273
P35979	Rpl12	0.45	0.63	1.1	1.01	0.79	0.83	0.64	0.48	0.81	0.45	1.01	0.64	0.7	1.42857
P58771	Tpm1	0.45	0.59	1.25	0.24	0.51	1.26	0.33	0.35	1.01	0.45	0.24	0.33	0.34	2.94118
P62737	Acta2	0.45	0.6	1.46	0.41	0.56	1.15	0.35	0.34	0.98	0.45	0.41	0.35	0.403333	2.47934
P09103	P4hb	0.46	0.63	1.61	0.35	0.5	1.22	0.4	0.36	1	0.46	0.35	0.4	0.403333	2.47934
P18760	Cfl1	0.46	0.52	1.21	0.32	0.38	1.16	0.36	0.29	0.81	0.46	0.32	0.36	0.38	2.63158
Q922R8	Pdia6	0.46	0.56	1.8	0	0	1.86	0.23	0.29	1.34	0.46	0	0.23	0.345	2.89855
P62264	Rps14	0.47	0.58	1.24	0	0	0	0	0	1.01	0.47	0	0	0.47	2.12766
P16858	Gapdh	0.48	0.58	1.25	0.45	0.46	1.14	0.33	0.31	0.94	0.48	0.45	0.33	0.42	2.38095
P38647	Hspa9	0.48	0.72	1.59	0.59	1.16	1.81	0.12	0.38	1.4	0.48	0.59	0.12	0.396667	2.52101
P70333	Hnrnph2	0.48	0.64	1.46	0	0	0	0	0	0	0.48	0	0	0.48	2.08333
P26039	Tln1	0.49	0.64	1.16	0.28	0.55	1.08	0.26	0.43	0.73	0.49	0.28	0.26	0.343333	2.91262
D3Z2H9	Tpm3-rs7	0.5	0.6	1.2	0.64	0.63	1.07	0.48	0.46	0.98	0.5	0.64	0.48	0.54	1.85185
P52480	Pkm	0.5	0.66	0.91	1.02	0.81	0.76	0.67	0.49	0.73	0.5	1.02	0.67	0.73	1.36986
P62830	Rpl23	0.5	0.67	1.11	0.42	0	0	0	0	0	0.5	0.42	0	0.46	2.17391
P67778	Phb	0.5	0.75	1.64	0.48	0	0	0	0	0	0.5	0.48	0	0.49	2.04082
Q91YQ5	Rpn1	0.5	0.71	1.44	0.35	0.61	1.77	0.23	0	0	0.5	0.35	0.23	0.36	2.77778
Q91ZX7	Lrp1	0.5	0.7	1.14	0	0	0	0	0	1.05	0.5	0	0	0.5	2
Q60605	Myl6	0.51	0.59	1.14	0.36	0.48	1.24	0.37	0.32	0.9	0.51	0.36	0.37	0.413333	2.41935
E9Q616	Ahnak	0.52	0.58	1.27	0.46	0.52	1.17	0.49	0.31	0.96	0.52	0.46	0.49	0.49	2.04082
P11983	Tcp1	0.52	0.7	1.42	0	0	0	0	0.51	1.23	0.52	0	0	0.52	1.92308
P80316	Cct5	0.52	0.79	1.17	0	0	0	0.17	0	0	0.52	0	0.17	0.345	2.89855
P43277	Hist1h1d	0.53	0.56	1.11	0.53	0.5	0.98	0.41	0.31	0.82	0.53	0.53	0.41	0.49	2.04082
P99024	Tubb5	0.53	0.55	1.17	0.57	0.43	0.94	0.39	0.31	0.86	0.53	0.57	0.39	0.496667	2.01342
Q7TMM9	Tubb2a	0.53	0.58	1.11	0.57	0.47	0.9	0.47	0.4	0.84	0.53	0.57	0.47	0.523333	1.91083
Q8BTM8	Flna	0.53	0.58	1.25	0.29	0.48	1.2	0.36	0.3	0.84	0.53	0.29	0.36	0.393333	2.54237
Q99PL5	Rrbp1	0.53	0.88	0.96	0	0	0	0.42	0.56	1.37	0.53	0	0.42	0.475	2.10526
Q9R0P3	Esd	0.53	0.82	1.48	0	0	1.3	0.39	0.36	1.01	0.53	0	0.39	0.46	2.17391
E9PZF0	Gm20390	0.54	0.58	1.29	0.29	0.4	1.5	0.42	0.4	0.98	0.54	0.29	0.42	0.416667	2.4
P14115	Rpl27a	0.54	0.62	0.94	0.46	0	1.1	0	0	0.75	0.54	0.46	0	0.5	2
P15532	Nme1	0.54	0.58	1.29	0.29	0.4	1.5	0.42	0.4	0.98	0.54	0.29	0.42	0.416667	2.4
P68372	Tubb4b	0.54	0.55	1.11	0.62	0.47	0.88	0.4	0.32	0.8	0.54	0.62	0.4	0.52	1.92308
O08553	Dpysl2	0.55	0.54	0.96	0.92	0.56	0.82	0.62	0.38	0.82	0.55	0.92	0.62	0.696667	1.43541
P43274	Hist1h1e	0.55	0.59	1.11	0.53	0.5	0.96	0.4	0.32	0.85	0.55	0.53	0.4	0.493333	2.02703
P48036	Anxa5	0.55	0.43	1.08	0.23	0.36	0.97	0.33	0.26	0.82	0.55	0.23	0.33	0.37	2.7027
P99029	Prdx5	0.55	0.62	1.15	0	0.51	0	0.45	0	0.99	0.55	0	0.45	0.5	2
Q9D8N0	Eef1g	0.55	0.64	1.25	0.52	0.48	1.13	0.37	0.29	0.84	0.55	0.52	0.37	0.48	2.08333
Q9DBJ1	Pgam1	0.55	0.63	1.12	0.7	0.6	0.86	0.49	0.41	0.87	0.55	0.7	0.49	0.58	1.72414
E9Q1N8	Rps2-ps5	0.57	0.66	1.18	0.65	0.57	1.02	0.48	0.37	0.87	0.57	0.65	0.48	0.566667	1.76471
P11087	Col1a1	0.57	0.57	1.5	0.34	0.46	1.24	0.33	0.33	1.04	0.57	0.34	0.33	0.413333	2.41935
P25444	Rps2	0.57	0.66	1.18	0.65	0.57	1.02	0.48	0.37	0.87	0.57	0.65	0.48	0.566667	1.76471
P63323	Rps12	0.57	0.74	1.33	0	0.32	0	0	0	0.99	0.57	0	0	0.57	1.75439
Q02053	Uba1	0.57	0.71	1.56	0	0	0	0.2	0	0	0.57	0	0.2	0.385	2.5974
Q9R0P5	Dstn	0.57	0.48	0.98	0	0	0.79	0	0	0.76	0.57	0	0	0.57	1.75439
Q64433	Hspe1	0.59	0.81	1.41	0.25	0.52	1.27	0.38	0.48	1.33	0.59	0.25	0.38	0.406667	2.45902
Q8VEK3	Hnrnpu	0.59	0.72	1.33	0.51	0	1.18	0.45	0.53	1.06	0.59	0.51	0.45	0.516667	1.93548
P08249	Mdh2	0.61	0.83	1.4	0.73	0.85	1.22	0.54	0.66	1.27	0.61	0.73	0.54	0.626667	1.59574
P17742	Ppia	0.61	0.57	0.94	0.53	0.48	0.86	0.45	0.32	0.74	0.61	0.53	0.45	0.53	1.88679
P47738	Aldh2	0.61	0.8	1.31	1.11	0.74	0	0.48	0.53	1.15	0.61	1.11	0.48	0.733333	1.36364
P63101	Ywhaz	0.61	0.5	1.47	0	0.53	0.81	0	0	0	0.61	0	0	0.61	1.63934
D3YX54	Rpl13-ps3	0.62	0.66	1.4	0.87	0.64	0.91	0.55	0.41	0.88	0.62	0.87	0.55	0.68	1.47059
P11276	Fn1	0.62	0.44	1.22	0	0	0	0	0	0.97	0.62	0	0	0.62	1.6129
P43276	Hist1h1b	0.62	0.64	1.11	0.66	0.53	0.92	0.41	0.32	0.89	0.62	0.66	0.41	0.563333	1.77515
P47963	Rpl13	0.62	0.66	1.4	0.87	0.64	0.91	0.55	0.41	0.88	0.62	0.87	0.55	0.68	1.47059
P63038	Hspd1	0.63	0.9	1.38	0.68	0.83	1.29	0.46	0.56	1.19	0.63	0.68	0.46	0.59	1.69492
P08228	Sod1	0.64	0.49	0.86	0	0	1.09	0.59	0.43	0.68	0.64	0	0.59	0.615	1.62602
P19324	Serpinh1	0.64	0.77	1.3	0.64	0.72	1.16	0.37	0.4	1.17	0.64	0.64	0.37	0.55	1.81818
P35980	Rpl18	0.64	0.69	1.12	0.3	0.55	1.13	0.36	0.42	0.92	0.64	0.3	0.36	0.433333	2.30769
Q01853	Vcp	0.64	0.66	1.6	0.64	0.52	0.82	0.29	0.07	0.79	0.64	0.64	0.29	0.523333	1.91083
Q9CZN7	Shmt2	0.65	0.93	1.43	0.55	0.95	1.3	0.5	0.7	1.21	0.65	0.55	0.5	0.566667	1.76471
Q62465	Vat1	0.66	0.74	1.23	0.58	0.62	0.76	0	0	0.83	0.66	0.58	0	0.62	1.6129
Q922F4	Tubb6	0.66	0.6	0.99	0.34	0.47	0.98	0.39	0.31	0.83	0.66	0.34	0.39	0.463333	2.15827
P80314	Cct2	0.67	0.85	1.28	0	0	1.3	0	0	1.21	0.67	0	0	0.67	1.49254
P29758	Oat	0.68	0.93	1.32	0	0	0	0	0	0	0.68	0	0	0.68	1.47059
P40142	Tkt	0.68	0.75	0.95	0.46	0.49	1.06	0.41	0.34	0.84	0.68	0.46	0.41	0.516667	1.93548
E9QA15	Cald1	0.7	0.63	1.16	0.14	0	1.34	0.29	0	0.88	0.7	0.14	0.29	0.376667	2.65487
Q8BP67	Rpl24	0.7	0.74	1.05	0.7	0.66	0.88	0	0.32	0.83	0.7	0.7	0	0.7	1.42857
P05064	Aldoa	0.71	0.63	0.94	0.3	0.54	0.97	0.54	0.37	0.89	0.71	0.3	0.54	0.516667	1.93548
P62242	Rps8	0.72	0.74	1.06	0.67	0.63	1.02	0.62	0.57	1.01	0.72	0.67	0.62	0.67	1.49254
P62962	Pfn1	0.72	0.58	0.92	1.14	0.68	0.61	0.54	0.54	0.66	0.72	1.14	0.54	0.8	1.25
Q8BMK4	Ckap4	0.74	0.89	1.48	0.37	0.76	1.24	0.38	0.46	1.13	0.74	0.37	0.38	0.496667	2.01342
P10126	Eef1a1	0.76	0.66	1.35	0.56	0.48	0.98	0.36	0.33	0.8	0.76	0.56	0.36	0.56	1.78571
Q61599	Arhgdib	0.76	0.56	0.75	0.65	0.53	0.8	0	0.18	0.64	0.76	0.65	0	0.705	1.41844
Q9ERD7	Tubb3	0.76	0.66	0.94	0.57	0.52	0.94	0.43	0.36	0.85	0.76	0.57	0.43	0.586667	1.70455
E9Q5T3	Gm5611	0.78	0.88	1.15	0	0	1.08	0.46	0.52	0.98	0.78	0	0.46	0.62	1.6129
O70251	Eef1b	0.78	0.76	1.02	0.68	0.66	0.9	0.47	0.44	0.82	0.78	0.68	0.47	0.643333	1.5544
O88342	Wdr1	0.78	0.67	0.86	0	0	1.16	0	0	0	0.78	0	0	0.78	1.28205
P12787	Cox5a	0.78	0.92	1.23	0	0	0	0	0	0	0.78	0	0	0.78	1.28205
Q61937	Npm1	0.78	0.88	1.15	0	0	1.08	0.46	0.52	0.98	0.78	0	0.46	0.62	1.6129
Q9D0E1	Hnrnpm	0.78	0.9	1.14	0.85	0.87	1.02	0.61	0.62	1.04	0.78	0.85	0.61	0.746667	1.33929
P63276	Rps17	0.79	0.7	1.36	0	0.82	0.61	0.66	0.49	0.78	0.79	0	0.66	0.725	1.37931
P97461	Rps5	0.8	0.82	1.05	0	0	1.02	0	0.54	0.93	0.8	0	0	0.8	1.25
E9PUX4	Gm5428	0.82	0.81	1	0.44	0.66	1.17	0.32	0.44	0.96	0.82	0.44	0.32	0.526667	1.89873
P47911	Rpl6	0.82	0.81	1	0.44	0.66	1.17	0.32	0.44	0.96	0.82	0.44	0.32	0.526667	1.89873
P58252	Eef2	0.84	0.83	0.96	0.62	0.58	0.85	0.57	0.4	0.83	0.84	0.62	0.57	0.676667	1.47783
P62918	Rpl8	0.91	0.56	0.91	0	0	1.13	0	0	0.92	0.91	0	0	0.91	1.0989
P17918	Pcna	0.94	0.73	1.48	0	0	0	0	0	0	0.94	0	0	0.94	1.06383
P62754	Rps6	0.94	0.82	0.88	0.94	0.77	1.27	0	0.38	0.92	0.94	0.94	0	0.94	1.06383
Q99PT1	Arhgdia	0.94	0.92	1	0.55	0.54	1	1.3	0	0.84	0.94	0.55	1.3	0.93	1.07527
P51410	Rpl9	0.96	0.82	0.98	0.63	0.59	0.94	0	0	0	0.96	0.63	0	0.795	1.25786
P57776	Eef1d	0.97	0.86	0.9	0.5	0.44	1.24	0	0.28	1.18	0.97	0.5	0	0.735	1.36054
P61514	Rpl37a	1.02	0.73	0.74	1.11	0.71	0.65	0	0.38	0.63	1.02	1.11	0	1.065	0.938967
Q91VI7	Rnh1	1.25	1.01	0.81	0	0	0	0	0	0	1.25	0	0	1.25	0.8
E9PZB3	Gm5093	1.8	0.77	0.82	0	0	1.25	0	0	0	1.8	0	0	1.8	0.555556
Q9CXW4	Rpl11	1.8	0.77	0.82	0	0	1.25	0	0	0	1.8	0	0	1.8	0.555556
O54724	Ptrf	0	0.69	0.83	0.31	0	0	0	0.5	1.08	0	0.31	0	0.31	3.22581
P62852	Rps25	0	0.72	0.91	0	0	1.17	0.32	0.26	0.85	0	0	0.32	0.32	3.125
Q3TW96	Uap1l1	0	0.49	0	0	0	0	0	0.11	0	0	0	0	0	0
O55022	Pgrmc1	0.14	0	0	0	0	0	0	0	0	0.14	0	0	0.14	7.14286
Q6GSS7	Hist2h2aa2	0.2	0.49	2.3	0	0	0	0.27	0.29	1.08	0.2	0	0.27	0.235	4.25532
Q91V61	Sfxn3	0.24	0.63	1.78	0.07	0	0	0	0	0	0.24	0.07	0	0.155	6.45161
Q922Q8	Lrrc59	0.24	0.58	2.47	0	0	0	0	0	0	0.24	0	0	0.24	4.16667
Q9Z247	Fkbp9	0.29	0.54	1.68	0.57	0.59	1.04	0	0	0	0.29	0.57	0	0.43	2.32558
O35129	Phb2	0.31	0.4	1.6	0	0	0	0	0	1.3	0.31	0	0	0.31	3.22581
O35737	Hnrnph1	0.34	0	1.17	0	0	0	0	0	0	0.34	0	0	0.34	2.94118
P53026	Rpl10a	0.34	0.58	1.72	0	0	0	0	0.29	1.04	0.34	0	0	0.34	2.94118
P97351	Rps3a	0.34	0.57	0.84	0	0	0	0	0	0	0.34	0	0	0.34	2.94118
P80318	Cct3	0.39	0.65	1.8	0	0	0	0.6	0	0	0.39	0	0.6	0.495	2.0202
P54071	Idh2	0.4	0.65	1.52	0	0	0	0	0	0	0.4	0	0	0.4	2.5
Q05816	Fabp5	0.42	0.42	1	0	0	0	0	0.13	0	0.42	0	0	0.42	2.38095
Q8BMS1	Hadha	0.44	0.69	1.66	0	0	0	0	0	0	0.44	0	0	0.44	2.27273
Q02788	Col6a2	0.45	0	0	0	0	0	0	0	0	0.45	0	0	0.45	2.22222
P16110	Lgals3	0.47	0.69	1.54	0	0	0	0	0	0	0.47	0	0	0.47	2.12766
Q8R081	Hnrnpl	0.52	0.76	1.52	0	0	0	0	0	0	0.52	0	0	0.52	1.92308
P50580	Pa2g4	0.54	0.62	1.17	0.41	0.42	0.76	0	0	0	0.54	0.41	0	0.475	2.10526
P10630	Eif4a2	0.57	0.68	1.19	0.62	0.63	0.99	0	0	0	0.57	0.62	0	0.595	1.68067
P60843	Eif4a1	0.57	0.68	1.19	0.62	0.63	0.99	0	0	0	0.57	0.62	0	0.595	1.68067
P68134	Acta1	0.58	0.67	1.17	0	0	0	0.43	0.36	0.76	0.58	0	0.43	0.505	1.9802
Q8BHN3	Ganab	0.6	0.74	1.32	0	0	0	0	0	0	0.6	0	0	0.6	1.66667
Q6IRU2	Tpm4	0.64	0.65	1.19	0.07	0	0	0	0	0	0.64	0.07	0	0.355	2.8169
Q9QUM9	Psma6	0.66	0.73	1.26	0	0	0	0.61	0.53	0.98	0.66	0	0.61	0.635	1.5748
O88844	Idh1	0.67	0.66	1.16	0	0	0	0	0	0	0.67	0	0	0.67	1.49254
P29533	Vcam1	0.72	0.51	1.33	0	0	0	0	0	0	0.72	0	0	0.72	1.38889
D3YU45	Gm3940	0.78	0.64	0.83	0	0	0	0	0	0	0.78	0	0	0.78	1.28205
D3Z1D6	Gm10335	0.78	0.64	0.83	0	0	0	0	0	0	0.78	0	0	0.78	1.28205
Q9WUM4	Coro1c	0.86	0.72	0.86	0	0	0	0	0	0	0.86	0	0	0.86	1.16279
P62305	Snrpe	1.04	1	1.02	0	0	0	0	0	0	1.04	0	0	1.04	0.961538
Q99LC5	Etfa	1.13	0.94	1.21	0	0	0	0	0	0	1.13	0	0	1.13	0.884956
Q9D8E6	Rpl4	1.19	1.07	0.91	0	0	0	0.51	0.46	0.88	1.19	0	0.51	0.85	1.17647
P42208	44441	0	0	0	0.19	0	1.01	0	0	0.9	0	0.19	0	0.19	5.26316
Q80X90	Flnb	0	0	0	0.25	0	0	0	0	0	0	0.25	0	0.25	4
P58774	Tpm2	0	0	0	0.41	0.51	1.26	0.33	0.35	1.01	0	0.41	0.33	0.37	2.7027
Q8BFR4	Gns	0	0	0	0.49	0	0.94	0	0.36	1.05	0	0.49	0	0.49	2.04082
P42932	Cct8	0	0	0	0.5	0.53	1.24	0.37	0.36	1.02	0	0.5	0.37	0.435	2.29885
P57780	Actn4	0	0	0	0.51	0.58	1.15	0	0.36	1.17	0	0.51	0	0.51	1.96078
Q7TPR4	Actn1	0	0	0	0.51	0.58	1.15	0	0.36	1.17	0	0.51	0	0.51	1.96078
P62880	Gnb2	0	0	0	0.54	0.54	1.05	0.39	0	0.93	0	0.54	0.39	0.465	2.15054
E9QPA6	Cct6a	0	0	0	0.59	1.09	0	0.38	0.46	1.09	0	0.59	0.38	0.485	2.06186
Q61753	Phgdh	0	0	0	0.71	0.66	0.96	0.37	0.32	0.93	0	0.71	0.37	0.54	1.85185
Q78PY7	Snd1	0	0	0	0.9	0.97	1.11	0	0	0	0	0.9	0	0.9	1.11111
Q9Z1R9	Prss1	0	0	0	0.9	0.81	0.9	0.92	0.76	0.84	0	0.9	0.92	0.91	1.0989
O09167	Rpl21	0	0	0	0	0	0	0	0	0	0	0	0	0	0
P07091	S100a4	0	0	0	0	0	1.27	0	0	0	0	0	0	0	0
P07901	Hsp90aa1	0	0	0	0	0	1	0	0	0.92	0	0	0	0	0
P13020	Gsn	0	0	0	0	0	0	0	0	0	0	0	0	0	0
P14152	Mdh1	0	0	0	0	0.49	0.86	0.28	0	0.87	0	0	0.28	0.28	3.57143
P15379	Cd44	0	0	0	0	0	1.09	0	0	0.98	0	0	0	0	0
P27659	Rpl3	0	0	0	0	0	0	0	0.28	0	0	0	0	0	0
P47962	Rpl5	0	0	0	0	0	0.88	0.25	0	0	0	0	0.25	0.25	4
P61161	Actr2	0	0	0	0	0	0	0	0	0	0	0	0	0	0
P62983	Rps27a	0	0	0	0	0	0.77	0	0	0	0	0	0	0	0
P70296	Pebp1	0	0	0	0	0	0	0	0	0	0	0	0	0	0
P84099	Rpl19	0	0	0	0	0	1.19	0.29	0	0.98	0	0	0.29	0.29	3.44828
P97315	Csrp1	0	0	0	0	0	0.91	0	0.14	0.55	0	0	0	0	0
Q60715	P4ha1	0	0	0	0	0	0	0	0	0	0	0	0	0	0
Q80X68	Csl	0	0	0	0	0.52	1.56	0.31	0.44	1.26	0	0	0.31	0.31	3.22581
Q8K2B3	Sdha	0	0	0	0	0	0	0	0	0	0	0	0	0	0
Q9CQW9	Ifitm3	0	0	0	0	0	0.81	0	0.18	0.69	0	0	0	0	0
Q9DCL9	Paics	0	0	0	0	0	0	0.34	0.31	0.97	0	0	0.34	0.34	2.94118
Q9ERG0	Lima1	0	0	0	0	0.76	1.59	0.32	0.3	0.99	0	0	0.32	0.32	3.125
Q9CR57	Rpl14	0.07	0	1.08	0	0	0	0	0	0	0.07	0	0	0.07	14.2857
P08074	Cbr2	0.17	0.32	1.9	0	0	0	0	0	0	0.17	0	0	0.17	5.88235
P09405	Ncl	0.23	0	0	0	0	0	0	0	0	0.23	0	0	0.23	4.34783
P62806	Hist4h4	0.23	0.59	3.15	0	0	0	0	0	0	0.23	0	0	0.23	4.34783
Q8QZT1	Acat1	0.3	0	0	0	0	0	0	0	0	0.3	0	0	0.3	3.33333
P51150	Rab7a	0.34	0.71	2.17	0	0	0	0	0	0	0.34	0	0	0.34	2.94118
P51881	Slc25a5	0.36	0.65	0	0	0	0	0	0	0	0.36	0	0	0.36	2.77778
Q76MZ3	Ppp2r1a	0.4	0.74	2.18	0	0	0	0	0	0	0.4	0	0	0.4	2.5
Q9DCN2	Cyb5r3	0.43	0.61	1.26	0	0	0	0	0	0	0.43	0	0	0.43	2.32558
O88207	Col5a1	0.46	0.54	1	0	0	0	0	0	0	0.46	0	0	0.46	2.17391
D3YYI5	Gm7293	0.5	0.64	1.36	0	0	0	0	0	0	0.5	0	0	0.5	2
Q91W90	Txndc5	0.5	0.67	1.44	0	0	0	0	0	0	0.5	0	0	0.5	2
E9Q3T0	Gm10073	0.52	1.09	1.8	0	0	0	0	0	0	0.52	0	0	0.52	1.92308
Q9CWJ9	Atic	0.53	0.61	1.06	0	0	0	0	0	0	0.53	0	0	0.53	1.88679
P70168	Kpnb1	0.61	1.06	1.98	0	0	0	0	0	0	0.61	0	0	0.61	1.63934
Q9R0Q7	Ptges3	0.66	0.68	1.07	0	0	0	0	0	0	0.66	0	0	0.66	1.51515
P62858	Rps28	0.68	0.7	0.98	0	0	0	0	0	0	0.68	0	0	0.68	1.47059
Q99LX0	Park7	0.69	0.54	0.69	0	0	0	0	0	0	0.69	0	0	0.69	1.44928
P54227	Stmn1	0.74	0.6	0.89	0	0	0	0	0	0	0.74	0	0	0.74	1.35135
P62334	Psmc6	0.82	0.79	0.97	0	0	0	0	0	0	0.82	0	0	0.82	1.21951
P31230	Aimp1	0.91	0.84	0.99	0	0	0	0	0	0	0.91	0	0	0.91	1.0989
Q9WUM3	Coro1b	0.99	0.75	0.8	0	0	0	0	0	0	0.99	0	0	0.99	1.0101
P14824	Anxa6	0	0.51	1.87	0	0	0	0	0	0	0	0	0	0	0
Q8VHX6	Flnc	0	0	1.48	0	0	0	0	0	0	0	0	0	0	0
Q9EQK5	Mvp	0	0.69	1.35	0	0	0	0	0	0	0	0	0	0	0
O88569	Hnrnpa2b1	0	0	0	0.1	0.79	1.28	0	0	0	0	0.1	0	0.1	10
P60867	Rps20	0	0	0	0.35	0.53	1.6	0	0	0	0	0.35	0	0.35	2.85714
P80313	Cct7	0	0	0	0.42	0	0	0	0	0	0	0.42	0	0.42	2.38095
P15864	Hist1h1c	0	0	0	0.53	0.47	1.03	0	0	0	0	0.53	0	0.53	1.88679
Q6ZWV3	Rpl10	0	0	0	0.53	0.54	1.07	0	0	0	0	0.53	0	0.53	1.88679
Q9D0F3	Lman1	0	0	0	0.61	0	0	0	0	0	0	0.61	0	0.61	1.63934
Q9Z1N5	Ddx39b	0	0	0	0.63	0.54	0.89	0	0	0	0	0.63	0	0.63	1.5873
D3YTQ3	Hnrpdl	0	0	0	0	0.61	1.01	0	0	0	0	0	0	0	0
F6Q5Z8	Rps19-ps1	0	0	0	0	0	0	0	0	0	0	0	0	0	0
P07214	Sparc	0	0	0	0	0	0	0	0	0	0	0	0	0	0
P09055	Itgb1	0	0	0	0	0	0	0	0	0	0	0	0	0	0
P24270	Cat	0	0	0	0	0	0	0	0	0	0	0	0	0	0
P26443	Glud1	0	0	0	0	0	0	0	0	0	0	0	0	0	0
P62281	Rps11	0	0	0	0	0	1.19	0	0	0	0	0	0	0	0
P62889	Rpl30	0	0	0	0	0	0	0	0	0	0	0	0	0	0
P63158	Hmgb1	0	0	0	0	0	0	0	0	0	0	0	0	0	0
P97314	Csrp2	0	0	0	0	0	0	0	0	0	0	0	0	0	0
Q3U0V1	Khsrp	0	0	0	0	0	0	0	0	0	0	0	0	0	0
Q60930	Vdac2	0	0	0	0	0	15	0	0	0	0	0	0	0	0
Q61171	Prdx2	0	0	0	0	0	0	0	0	0	0	0	0	0	0
Q61598	Gdi2	0	0	0	0	0	0	0	0	0	0	0	0	0	0
Q61792	Lasp1	0	0	0	0	0	0	0	0	0	0	0	0	0	0
Q642K5	Fau	0	0	0	0	0	1.2	0	0	0	0	0	0	0	0
Q6P4T2	Snrnp200	0	0	0	0	0	0	0	0	0	0	0	0	0	0
Q8BFW7	Lpp	0	0	0	0	0	0	0	0	0	0	0	0	0	0
Q8CG70	Leprel2	0	0	0	0	0	0	0	0	0	0	0	0	0	0
Q8VDJ3	Hdlbp	0	0	0	0	0	0	0	0	0	0	0	0	0	0
Q99K48	Nono	0	0	0	0	0	0	0	0	0	0	0	0	0	0
Q99KI0	Aco2	0	0	0	0	0	0	0	0	0	0	0	0	0	0
Q9CQ60	Pgls	0	0	0	0	0	0	0	0	0	0	0	0	0	0
Q9CQR2	Rps21	0	0	0	0	0	0	0	0	0	0	0	0	0	0
Q9CZX8	Rps19	0	0	0	0	0	0	0	0	0	0	0	0	0	0
Q9DBC7	Prkar1a	0	0	0	0	0.71	0	0	0	0	0	0	0	0	0
Q9DCD0	Pgd	0	0	0	0	0	0	0	0	0	0	0	0	0	0
Q9JII6	Akr1a1	0	0	0	0	0	0	0	0	0	0	0	0	0	0
Q08093	Cnn2	0	0	0	0	0	0	0.25	0	0	0	0	0.25	0.25	4
Q8BFZ3	Actbl2	0	0	0	0	0	0	0.27	0.32	1.2	0	0	0.27	0.27	3.7037
P61982	Ywhag	0	0	0	0	0	0	0.37	0.31	0.89	0	0	0.37	0.37	2.7027
Q9CQV8	Ywhab	0	0	0	0	0	0	0.37	0.31	0.89	0	0	0.37	0.37	2.7027
O35682	Myadm	0	0	0	0	0	0	0.38	0.33	0.89	0	0	0.38	0.38	2.63158
P49312	Hnrnpa1	0	0	0	0	0	0	0.58	0.47	0.84	0	0	0.58	0.58	1.72414
D3YX47	Rpl21-ps6	0	0	0	0	0	0	0	0	0	0	0	0	0	0
D3YX83	Gm9104	0	0	0	0	0	0	0	0	0	0	0	0	0	0
F8VQ36	Gm4968	0	0	0	0	0	0	0	0	0.92	0	0	0	0	0
O88685	Psmc3	0	0	0	0	0	0	0	0	0	0	0	0	0	0
P06151	Ldha	0	0	0	0	0	0	0	0	0.8	0	0	0	0	0
P08003	Pdia4	0	0	0	0	0	0	0	0	0	0	0	0	0	0
P14211	Calr	0	0	0	0	0	0	0	0	0	0	0	0	0	0
P24452	Capg	0	0	0	0	0	0	0	0	0	0	0	0	0	0
P62843	Rps15	0	0	0	0	0	0	0	0	0	0	0	0	0	0
P80315	Cct4	0	0	0	0	0	0	0	0	0	0	0	0	0	0
Q3UPL0	Sec31a	0	0	0	0	0	0	0	0.49	0	0	0	0	0	0
Q61879	Myh10	0	0	0	0	0	0	0	0	0	0	0	0	0	0
Q8VIJ6	Sfpq	0	0	0	0	0	0	0	0	1.34	0	0	0	0	0
Q9D051	Pdhb	0	0	0	0	0	0	0	0	0	0	0	0	0	0
Q9DCX2	Atp5h	0	0	0	0	0	0	0	0	0	0	0	0	0	0
Q9Z1Q5	Clic1	0	0	0	0	0	0	0	0	0	0	0	0	0	0
Q9Z2U1	Psma5	0	0	0	0	0	0	0	0	0	0	0	0	0	0

## Sheet: Analyzed Data
ID	Genename	Heavy/Light Ratio
Q9CR57	Rpl14	14.2857
O88569	Hnrnpa2b1	10
O55022	Pgrmc1	7.14286
E9PWQ3	Col6a3	6.66667
Q91V61	Sfxn3	6.45161
Q04857	Col6a1	6.25
Q61990	Pcbp2	5.88235
P08074	Cbr2	5.88235
P26041	Msn	5.55556
P20152	Vim	5.35714
P42208	44441	5.26316
Q8VDD5	Myh9	4.47761
Q64727	Vcl	4.47761
P0C0S6	H2afz	4.41176
Q3THW5	H2afv	4.41176
Q9WVA4	Tagln2	4.34783
P09405	Ncl	4.34783
P62806	Hist4h4	4.34783
Q6GSS7	Hist2h2aa2	4.25532
P63001	Rac1	4.16667
Q922Q8	Lrrc59	4.16667
Q80X90	Flnb	4
P47962	Rpl5	4
Q08093	Cnn2	4
Q8BFU2	Hist3h2a	3.84615
Q8CGP4	Hist1h2aa	3.84615
Q8R1M2	H2afj	3.84615
Q8BFZ3	Actbl2	3.7037
P09411	Pgk1	3.57143
P14152	Mdh1	3.57143
P84099	Rpl19	3.44828
Q9QXT0	Cnpy2	3.44828
Q8QZT1	Acat1	3.33333
P68433	Hist1h3i	3.27869
P84244	H3f3b	3.27869
P16045	Lgals1	3.26087
O54724	Ptrf	3.22581
O35129	Phb2	3.22581
Q80X68	Csl	3.22581
Q03265	Atp5a1	3.19149
P07356	Anxa2	3.19149
P08113	Hsp90b1	3.15789
P60335	Pcbp1	3.125
P63028	Tpt1	3.125
Q68FD5	Cltc	3.125
P62852	Rps25	3.125
Q9ERG0	Lima1	3.125
P68369	Tuba1a	3.09278
Q9CZU6	Cs	3
P58771	Tpm1	2.94118
O35737	Hnrnph1	2.94118
P53026	Rpl10a	2.94118
P97351	Rps3a	2.94118
Q9DCL9	Paics	2.94118
P51150	Rab7a	2.94118
P26039	Tln1	2.91262
Q922R8	Pdia6	2.89855
P80316	Cct5	2.89855
Q9QXS1	Plec	2.88462
P60867	Rps20	2.85714
Q8CGP1	Hist1h2bk	2.85714
P63017	Hspa8	2.83019
Q6IRU2	Tpm4	2.8169
P17751	Tpi1	2.77778
P14206	Rpsa	2.77778
P51881	Slc25a5	2.77778
Q91YQ5	Rpn1	2.77778
P60710	Actb	2.72727
P35700	Prdx1	2.7027
P61979	Hnrnpk	2.7027
P58774	Tpm2	2.7027
P61982	Ywhag	2.7027
Q9CQV8	Ywhab	2.7027
P48036	Anxa5	2.7027
Q64475	Hist1h2bb	2.67857
Q8CGP2	Hist1h2bp	2.67857
E9QA15	Cald1	2.65487
O35682	Myadm	2.63158
P18760	Cfl1	2.63158
Q02053	Uba1	2.5974
Q60932	Vdac1	2.58621
P20029	Hspa5	2.58621
Q8BTM8	Flna	2.54237
P11499	Hsp90ab1	2.53165
P38647	Hspa9	2.52101
P68368	Tuba4a	2.5
P54071	Idh2	2.5
Q76MZ3	Ppp2r1a	2.5
P27773	Pdia3	2.47934
P62737	Acta2	2.47934
P09103	P4hb	2.47934
P56480	Atp5b	2.45902
Q64433	Hspe1	2.45902
Q60847	Col12a1	2.43902
Q9Z204	Hnrnpc	2.43902
Q01149	Col1a2	2.41935
Q60605	Myl6	2.41935
P11087	Col1a1	2.41935
E9PZF0	Gm20390	2.4
P15532	Nme1	2.4
Q9D0K2	Oxct1	2.38095
P16858	Gapdh	2.38095
Q05816	Fabp5	2.38095
P80313	Cct7	2.38095
Q9DB20	Atp5o	2.34375
Q9Z247	Fkbp9	2.32558
Q9DCN2	Cyb5r3	2.32558
P35980	Rpl18	2.30769
P42932	Cct8	2.29885
P10107	Anxa1	2.29008
Q61553	Fscn1	2.27273
Q8BMS1	Hadha	2.27273
Q02788	Col6a2	2.22222
P62830	Rpl23	2.17391
Q9R0P3	Esd	2.17391
O88207	Col5a1	2.17391
Q922F4	Tubb6	2.15827
P62880	Gnb2	2.15054
P62264	Rps14	2.12766
P16110	Lgals3	2.12766
Q99PL5	Rrbp1	2.10526
P50580	Pa2g4	2.10526
P70333	Hnrnph2	2.08333
Q9D8N0	Eef1g	2.08333
E9QPA6	Cct6a	2.06186
P67778	Phb	2.04082
E9Q616	Ahnak	2.04082
P43277	Hist1h1d	2.04082
Q8BFR4	Gns	2.04082
P43274	Hist1h1e	2.02703
P80318	Cct3	2.0202
Q8BMK4	Ckap4	2.01342
P99024	Tubb5	2.01342
Q91ZX7	Lrp1	2
P14115	Rpl27a	2
P99029	Prdx5	2
D3YYI5	Gm7293	2
Q91W90	Txndc5	2
P68134	Acta1	1.9802
P57780	Actn4	1.96078
Q7TPR4	Actn1	1.96078
P48678	Lmna	1.93548
Q8VEK3	Hnrnpu	1.93548
P40142	Tkt	1.93548
P05064	Aldoa	1.93548
P11983	Tcp1	1.92308
P68372	Tubb4b	1.92308
Q8R081	Hnrnpl	1.92308
E9Q3T0	Gm10073	1.92308
Q7TMM9	Tubb2a	1.91083
Q01853	Vcp	1.91083
E9PUX4	Gm5428	1.89873
P47911	Rpl6	1.89873
P17742	Ppia	1.88679
Q9CWJ9	Atic	1.88679
P15864	Hist1h1c	1.88679
Q6ZWV3	Rpl10	1.88679
P17182	Eno1	1.86335
P10854	Hist1h2bm	1.85185
Q64525	Hist2h2bb	1.85185
D3Z2H9	Tpm3-rs7	1.85185
Q61753	Phgdh	1.85185
P19324	Serpinh1	1.81818
P10126	Eef1a1	1.78571
P43276	Hist1h1b	1.77515
E9Q1N8	Rps2-ps5	1.76471
P25444	Rps2	1.76471
Q9CZN7	Shmt2	1.76471
P63323	Rps12	1.75439
Q9R0P5	Dstn	1.75439
Q9DBJ1	Pgam1	1.72414
P49312	Hnrnpa1	1.72414
Q9ERD7	Tubb3	1.70455
P63038	Hspd1	1.69492
P10630	Eif4a2	1.68067
P60843	Eif4a1	1.68067
Q8BHN3	Ganab	1.66667
P63101	Ywhaz	1.63934
P70168	Kpnb1	1.63934
Q9D0F3	Lman1	1.63934
P08228	Sod1	1.62602
P11276	Fn1	1.6129
Q62465	Vat1	1.6129
E9Q5T3	Gm5611	1.6129
Q61937	Npm1	1.6129
P08249	Mdh2	1.59574
Q9Z1N5	Ddx39b	1.5873
Q9QUM9	Psma6	1.5748
O70251	Eef1b	1.5544
Q9R0Q7	Ptges3	1.51515

## Sheet: GO results
Category	Term	Count	%	PValue	Genes	List Total	Pop Hits	Pop Total	Fold Enrichment	Bonferroni	Benjamini	FDR
KEGG_PATHWAY	mmu01200:Carbon metabolism	16	10.0629	1.29161e-10	Q61753, Q9R0P3, P16858, P17751, Q9CZN7, P40142, P14152, Q80X68, Q9DBJ1, P05064, P09411, P17182, Q9CZU6, Q8BMS1, P08249, P54071	116	116	7691	9.14507	1.80826e-08	1.80826e-08	1.61452e-08
KEGG_PATHWAY	mmu01230:Biosynthesis of amino acids	12	7.54717	1.30512e-08	Q61753, Q9CZN7, P40142, Q80X68, Q9DBJ1, P16858, P05064, P09411, P17182, Q9CZU6, P17751, P54071	116	76	7691	10.4687	1.82717e-06	9.13585e-07	8.157e-07
KEGG_PATHWAY	mmu05322:Systemic lupus erythematosus	15	9.43396	3.17063e-08	Q8CGP2, Q64525, Q8CGP1, Q7TPR4, Q8CGP4, P10854, Q8BFU2, Q6GSS7, Q64475, P68433, P57780, P84244, P0C0S6, Q8R1M2, Q3THW5	116	147	7691	6.76548	4.43887e-06	1.47963e-06	1.3211e-06
KEGG_PATHWAY	mmu01130:Biosynthesis of antibiotics	17	10.6918	9.66669e-08	Q61753, P16858, P17751, Q9DCL9, P15532, Q9CZN7, P40142, P14152, Q80X68, Q9DBJ1, P05064, P09411, P17182, Q9CZU6, Q8BMS1, P08249, P54071	116	214	7691	5.26696	1.35333e-05	3.38334e-06	3.02084e-06
KEGG_PATHWAY	mmu03010:Ribosome	13	8.1761	1.49191e-06	P53026, P97351, P14206, P14115, P62264, P63323, P35980, P84099, P47962, P25444, P47911, P62852, P62830	116	145	7691	5.94429	0.000208846	4.17736e-05	3.72979e-05
KEGG_PATHWAY	mmu05034:Alcoholism	14	8.80503	8.91719e-06	Q8CGP2, Q64525, Q8CGP1, Q8CGP4, P10854, Q8BFU2, Q6GSS7, Q64475, P62880, P68433, P84244, P0C0S6, Q8R1M2, Q3THW5	116	202	7691	4.59517	0.00124763	0.000208068	0.000185775
KEGG_PATHWAY	mmu04510:Focal adhesion	14	8.80503	1.16228e-05	Q7TPR4, Q80X90, Q64727, Q8BTM8, P11276, Q04857, Q02788, P63001, P11087, P57780, Q01149, E9PWQ3, P60710, P26039	116	207	7691	4.48417	0.00162588	0.000232456	0.00020755
KEGG_PATHWAY	mmu04141:Protein processing in endoplasmic reticulum	12	7.54717	3.88587e-05	Q01853, P27773, P20029, Q8BMK4, Q91YQ5, P09103, P08113, P11499, P63017, Q922R8, Q99PL5, Q8BHN3	116	168	7691	4.73584	0.00542555	0.000680027	0.000607167
KEGG_PATHWAY	mmu00630:Glyoxylate and dicarboxylate metabolism	5	3.14465	0.000844168	Q9CZN7, P14152, Q80X68, Q9CZU6, P08249	116	29	7691	11.4313	0.111511	0.0131315	0.0117246
KEGG_PATHWAY	mmu00020:Citrate cycle (TCA cycle)	5	3.14465	0.00123477	P14152, Q80X68, Q9CZU6, P08249, P54071	116	32	7691	10.3596	0.158841	0.0172868	0.0154346
KEGG_PATHWAY	mmu04540:Gap junction	7	4.40252	0.00174411	P68369, P99024, Q9ERD7, P68368, Q922F4, P68372, Q7TMM9	116	86	7691	5.39665	0.216816	0.0221977	0.0198194
KEGG_PATHWAY	mmu00010:Glycolysis / Gluconeogenesis	6	3.77358	0.00296241	Q9DBJ1, P16858, P05064, P09411, P17182, P17751	116	66	7691	6.02743	0.339893	0.0345614	0.0308584
KEGG_PATHWAY	mmu04145:Phagosome	9	5.66038	0.00398266	P63001, P68369, P99024, Q9ERD7, P68368, Q922F4, P68372, Q7TMM9, P60710	116	171	7691	3.48956	0.42804	0.0428902	0.0382948
KEGG_PATHWAY	mmu05100:Bacterial invasion of epithelial cells	6	3.77358	0.00607522	P63001, Q64727, Q68FD5, P42208, P11276, P60710	116	78	7691	5.10013	0.573919	0.0607522	0.0542431
KEGG_PATHWAY	mmu05203:Viral carcinogenesis	10	6.28931	0.00756808	Q8CGP2, Q64525, P63001, Q8CGP1, P63101, Q7TPR4, P61979, P10854, P57780, Q64475	116	231	7691	2.8702	0.654776	0.0706355	0.0630674
KEGG_PATHWAY	mmu04974:Protein digestion and absorption	6	3.77358	0.0100248	Q04857, Q02788, P11087, Q01149, Q60847, E9PWQ3	116	88	7691	4.52057	0.755994	0.0792779	0.0707838
KEGG_PATHWAY	mmu04512:ECM-receptor interaction	6	3.77358	0.0100248	Q04857, Q02788, P11087, Q01149, E9PWQ3, P11276	116	88	7691	4.52057	0.755994	0.0792779	0.0707838
KEGG_PATHWAY	mmu05134:Legionellosis	5	3.14465	0.0101929	Q01853, Q9D8N0, P10126, P63038, P63017	116	57	7691	5.81594	0.761724	0.0792779	0.0707838
KEGG_PATHWAY	mmu04520:Adherens junction	5	3.14465	0.0224006	P63001, Q7TPR4, Q64727, P57780, P60710	116	72	7691	4.60429	0.958069	0.165057	0.147372
KEGG_PATHWAY	mmu05410:Hypertrophic cardiomyopathy (HCM)	5	3.14465	0.0302353	P58771, Q6IRU2, P58774, P48678, P60710	116	79	7691	4.19631	0.986408	0.187509	0.167419
KEGG_PATHWAY	mmu05146:Amoebiasis	6	3.77358	0.0305714	P11087, Q7TPR4, Q64727, P57780, Q01149, P11276	116	117	7691	3.40009	0.987052	0.187509	0.167419
KEGG_PATHWAY	mmu04670:Leukocyte transendothelial migration	6	3.77358	0.031556	P63001, Q7TPR4, P26041, Q64727, P57780, P60710	116	118	7691	3.37127	0.988769	0.187509	0.167419
KEGG_PATHWAY	mmu01210:2-Oxocarboxylic acid metabolism	3	1.88679	0.0321124	Q80X68, Q9CZU6, P54071	116	19	7691	10.4687	0.989637	0.187509	0.167419
KEGG_PATHWAY	mmu05205:Proteoglycans in cancer	8	5.03145	0.0321444	P63001, Q80X90, P11087, P26041, Q01149, Q8BTM8, P11276, P60710	116	203	7691	2.61288	0.989685	0.187509	0.167419
KEGG_PATHWAY	mmu05414:Dilated cardiomyopathy	5	3.14465	0.0353549	P58771, Q6IRU2, P58774, P48678, P60710	116	83	7691	3.99408	0.993522	0.197987	0.176774
KEGG_PATHWAY	mmu04151:PI3K-Akt signaling pathway	11	6.91824	0.0367982	Q04857, Q02788, P62880, P63001, P63101, P11087, Q01149, P08113, P11499, E9PWQ3, P11276	116	351	7691	2.07783	0.994747	0.198144	0.176915
KEGG_PATHWAY	mmu04810:Regulation of actin cytoskeleton	8	5.03145	0.0401117	P63001, Q7TPR4, P26041, Q64727, P57780, P18760, P11276, P60710	116	213	7691	2.49021	0.996757	0.207986	0.185702

## Sheet: Targets
Protein name	mr_LH				Heavy/Light Ratio
	1	2	3	Average
Fn1	0.62	0	0	0.62	1.6129
Col1a1	0.57	0.34	0.33	0.413333	2.41935
Col1a2	0.34	0.43	0.47	0.413333	2.41935
Col6a1	0.2	0.12	0.16	0.16	6.25
Col6a2	0.45	0	0	0.45	2.22222
Col6a3	0.15	0	0	0.15	6.66667
Rac1	0.24	0	0	0.24	4.16667
Hsp90b1	0.23	0.4	0.32	0.316667	3.15789
Hsp90ab1	0.39	0	0.4	0.395	2.53165
Ywhaz	0.61	0	0	0.61	1.63934
